# Supplementary material for: Dichlorido(9-methyl­adenine-κN 7)(η5-penta­methyl­cyclo­penta­dien­yl)iridium(III) dichloromethane solvate
Source: Acta Crystallogr Sect E Struct Rep Online. 2008 Feb 6;64(Pt 3):m455–6. doi: 10.1107/S1600536808003760 (PMC2960857; doi:10.1107/S1600536808003760)
Supplement: Supplementary file 1 [file e-64-0m455-sup1.cif]

##############################################################################
###                                                                        ###
###        Electronic paper (Acta Crystallographica Section E)             ###
###                                                                        ###
##############################################################################
#                                                                            #
# This CIF contains the data in a paper accepted for publication in Acta     #
# Crystallographica Section E. It conforms to the requirements of Notes      #
# for Authors for Section E, and has been peer reviewed under the auspices   #
# of the IUCr Commission on Journals.                                        #
#                                                                            #
# Full details of the Crystallographic Information File format               #
# are given in the paper "The Crystallographic Information File (CIF):       #
# a New Standard Archive File for Crystallography" by S. R. Hall, F. H.      #
# Allen and I. D. Brown [Acta Cryst. (1991), A47, 655-685].                  #
#                                                                            #
# The current version of the core CIF dictionary is obtainable from          #
# ftp://ftp.iucr.org/pub/cif_core.dic. The current version number is 2.1.    #
#                                                                            #
# Software is freely available for graphical display of the structure(s) in  #
# this CIF.  For information consult the CIF home page http://www.iucr.org/  #
# cif/home.html                                                              #
#                                                                            #
##############################################################################
                                             
data_I
_audit_creation_method     SHELXL97
_chemical_name_systematic
;
Dichlorido(9-methyladenine-\k<i>N</i>^7^)(\h^5^-
pentamethylcyclopentadienyl)iridium(III) dichloromethane solvate
;
_chemical_name_common     ?
_chemical_formula_moiety     'C16 H22 Cl2 Ir N5 , C H2 Cl2'
_chemical_formula_sum     'C17 H24 Cl4 Ir N5'
_chemical_formula_iupac     '[Ir (C10 H15) Cl2 (C6 H7 N5)] , C H2 Cl2'
_chemical_formula_weight     632.41
_chemical_melting_point     ?
_symmetry_cell_setting     triclinic
_symmetry_space_group_name_H-M     'P -1'
_symmetry_space_group_name_Hall     '-P 1'
loop_
    _symmetry_equiv_pos_as_xyz
    'x, y, z'
    '-x, -y, -z'
_cell_length_a     7.294(2)
_cell_length_b     11.8698(14)
_cell_length_c     13.649(3)
_cell_angle_alpha     71.338(15)
_cell_angle_beta     83.83(3)
_cell_angle_gamma     78.003(14)
_cell_volume     1094.0(4)
_cell_formula_units_Z     2
_cell_measurement_reflns_used     32
_cell_measurement_theta_min     6.5
_cell_measurement_theta_max     18.9
_cell_measurement_temperature     200(2)
_cell_measurement_pressure     100.0(10)
_exptl_crystal_description     block
_exptl_crystal_colour     colourless
_exptl_crystal_size_max     0.19
_exptl_crystal_size_mid     0.15
_exptl_crystal_size_min     0.13
_exptl_crystal_density_diffrn     1.920
_exptl_crystal_density_meas     ?
_exptl_crystal_density_method     'not measured'
_exptl_crystal_F_000     612
_exptl_absorpt_coefficient_mu     6.603
_exptl_absorpt_correction_type     multi-scan
_exptl_absorpt_process_details     '(X-RED; Stoe & Cie, 2002)'
_exptl_absorpt_correction_T_min     0.32
_exptl_absorpt_correction_T_max     0.43
_exptl_special_details
;
;
_diffrn_ambient_temperature     200(2)
_diffrn_radiation_type     MoK\a
_diffrn_radiation_wavelength     0.71073
_diffrn_radiation_source     'fine-focus sealed tube'
_diffrn_radiation_monochromator     graphite
_diffrn_measurement_device_type     'Stoe STADI-4'
_diffrn_measurement_method     'profile data from \w/2\q'
_diffrn_reflns_number     4132
_diffrn_reflns_av_R_equivalents     0.0683
_diffrn_reflns_av_sigmaI/netI     0.0655
_diffrn_reflns_theta_min     1.58
_diffrn_reflns_theta_max     24.97
_diffrn_reflns_theta_full     24.97
_diffrn_measured_fraction_theta_max     0.992
_diffrn_measured_fraction_theta_full     0.992
_diffrn_reflns_limit_h_min     -8
_diffrn_reflns_limit_h_max     8
_diffrn_reflns_limit_k_min     -13
_diffrn_reflns_limit_k_max     14
_diffrn_reflns_limit_l_min     -8
_diffrn_reflns_limit_l_max     16
_diffrn_standards_number     1
_diffrn_standards_interval_count     ?
_diffrn_standards_interval_time     60
_diffrn_standards_decay_%     0
_refine_special_details
;
 Refinement of F^2^ against ALL reflections.  The weighted R-factor wR and
 goodness of fit S are based on F^2^, conventional R-factors R are based
 on F, with F set to zero for negative F^2^. The threshold expression of
 F^2^ > 2sigma(F^2^) is used only for calculating R-factors(gt) etc. and is
 not relevant to the choice of reflections for refinement.  R-factors based
 on F^2^ are statistically about twice as large as those based on F, and R-
 factors based on ALL data will be even larger.
;
_reflns_number_total     3807
_reflns_number_gt     3246
_reflns_threshold_expression     I>2\s(I)
_refine_ls_structure_factor_coef     Fsqd
_refine_ls_matrix_type     full
_refine_ls_R_factor_all     0.0625
_refine_ls_R_factor_gt     0.0468
_refine_ls_wR_factor_gt     0.1090
_refine_ls_wR_factor_ref     0.1250
_refine_ls_goodness_of_fit_ref     1.126
_refine_ls_restrained_S_all     1.126
_refine_ls_number_reflns     3807
_refine_ls_number_parameters     250
_refine_ls_number_restraints     0
_refine_ls_number_constraints     0
_refine_ls_hydrogen_treatment     constr
_refine_ls_weighting_scheme     calc
_refine_ls_weighting_details
               'calc w = 1/[\s^2^(Fo^2^)+(0.0666P)^2^] where P=(Fo^2^+2Fc^2^)/3'
_atom_sites_solution_hydrogens     geom
_atom_sites_solution_primary     direct
_atom_sites_solution_secondary     difmap
_refine_ls_shift/su_max     0.000
_refine_ls_shift/su_mean     0.000
_refine_diff_density_max     2.869
_refine_diff_density_min     -3.413
_refine_ls_extinction_method     none
_refine_ls_extinction_coef     ?
loop_
    _atom_type_symbol
    _atom_type_description
    _atom_type_scat_dispersion_real
    _atom_type_scat_dispersion_imag
    _atom_type_scat_source
    'C' 'C' 0.0033 0.0016
                         'International Tables Vol C Tables 4.2.6.8 and 6.1.1.4'
    'H' 'H' 0.0000 0.0000
                         'International Tables Vol C Tables 4.2.6.8 and 6.1.1.4'
    'Cl' 'Cl' 0.1484 0.1585
                         'International Tables Vol C Tables 4.2.6.8 and 6.1.1.4'
    'N' 'N' 0.0061 0.0033
                         'International Tables Vol C Tables 4.2.6.8 and 6.1.1.4'
    'Ir' 'Ir' -1.4442 7.9887
                         'International Tables Vol C Tables 4.2.6.8 and 6.1.1.4'
_computing_data_collection     'STADI4 (Stoe & Cie, 2002)'
_computing_cell_refinement     'STADI4 (Stoe & Cie, 2002)'
_computing_data_reduction     'X-RED (Stoe & Cie, 2002)'
_computing_structure_solution     'SHELXS97 (Sheldrick, 2008)'
_computing_structure_refinement     'SHELXL97 (Sheldrick, 2008)'
_computing_molecular_graphics     'DIAMOND (Brandenburg, 1999)'
_computing_publication_material     'SHELXL97 (Sheldrick, 2008)'
loop_
    _atom_site_type_symbol
    _atom_site_label
    _atom_site_fract_x
    _atom_site_fract_y
    _atom_site_fract_z
    _atom_site_U_iso_or_equiv
    _atom_site_adp_type
    _atom_site_calc_flag
    _atom_site_refinement_flags
    _atom_site_occupancy
    _atom_site_disorder_assembly
    _atom_site_disorder_group
    C C2 0.9961(15) -0.0640(10) 0.7978(9) 0.030(2) Uani d . 1 . .
    H H2 1.0628 -0.1450 0.8165 0.036 Uiso calc R 1 . .
    C C4 0.8452(14) 0.0945(9) 0.6832(8) 0.023(2) Uani d . 1 . .
    C C5 0.7931(13) 0.1571(8) 0.7549(7) 0.019(2) Uani d . 1 . .
    C C6 0.8617(15) 0.0991(9) 0.8549(8) 0.026(2) Uani d . 1 . .
    C C8 0.6814(13) 0.2726(9) 0.6092(8) 0.020(2) Uani d . 1 . .
    H H8 0.6198 0.3402 0.5573 0.024 Uiso calc R 1 . .
    C C9 0.7869(16) 0.1435(10) 0.4929(8) 0.029(2) Uani d . 1 . .
    H H9A 0.7137 0.2109 0.4416 0.035 Uiso calc R 1 . .
    H H9B 0.7375 0.0696 0.5034 0.035 Uiso calc R 1 . .
    H H9C 0.9185 0.1318 0.4682 0.035 Uiso calc R 1 . .
    C C10 0.2376(14) 0.3257(10) 0.7454(8) 0.028(2) Uani d . 1 . .
    C C11 0.3065(16) 0.2573(10) 0.8485(9) 0.030(3) Uani d . 1 . .
    C C12 0.2955(15) 0.3417(11) 0.9036(8) 0.031(3) Uani d . 1 . .
    C C13 0.2174(16) 0.4615(11) 0.8368(10) 0.037(3) Uani d . 1 . .
    C C14 0.1805(14) 0.4482(10) 0.7419(9) 0.030(3) Uani d . 1 . .
    C C15 0.213(2) 0.2713(14) 0.6624(11) 0.053(4) Uani d . 1 . .
    H H15A 0.2482 0.3242 0.5945 0.064 Uiso calc R 1 . .
    H H15B 0.0821 0.2632 0.6635 0.064 Uiso calc R 1 . .
    H H15C 0.2941 0.1914 0.6754 0.064 Uiso calc R 1 . .
    C C16 0.3688(18) 0.1234(10) 0.8885(11) 0.045(3) Uani d . 1 . .
    H H16A 0.4789 0.1048 0.9301 0.054 Uiso calc R 1 . .
    H H16B 0.4014 0.0907 0.8301 0.054 Uiso calc R 1 . .
    H H16C 0.2671 0.0869 0.9315 0.054 Uiso calc R 1 . .
    C C17 0.3513(19) 0.3108(14) 1.0118(9) 0.050(4) Uani d . 1 . .
    H H17A 0.4030 0.3772 1.0197 0.060 Uiso calc R 1 . .
    H H17B 0.4465 0.2366 1.0282 0.060 Uiso calc R 1 . .
    H H17C 0.2412 0.2982 1.0591 0.060 Uiso calc R 1 . .
    C C18 0.180(2) 0.5756(12) 0.8658(13) 0.060(4) Uani d . 1 . .
    H H18A 0.2126 0.6420 0.8067 0.072 Uiso calc R 1 . .
    H H18B 0.2555 0.5651 0.9243 0.072 Uiso calc R 1 . .
    H H18C 0.0464 0.5946 0.8855 0.072 Uiso calc R 1 . .
    C C19 0.0889(17) 0.5477(13) 0.6515(12) 0.056(4) Uani d . 1 . .
    H H19A 0.0830 0.6263 0.6621 0.068 Uiso calc R 1 . .
    H H19B -0.0383 0.5361 0.6462 0.068 Uiso calc R 1 . .
    H H19C 0.1627 0.5454 0.5876 0.068 Uiso calc R 1 . .
    C C20 0.331(2) 0.2130(12) 0.3148(10) 0.045(3) Uani d . 1 . .
    H H20A 0.2167 0.2111 0.2826 0.053 Uiso calc R 1 . .
    H H20B 0.3533 0.2972 0.2903 0.053 Uiso calc R 1 . .
    Cl Cl1 0.5584(4) 0.5480(2) 0.6167(2) 0.0268(5) Uani d . 1 . .
    Cl Cl2 0.7133(4) 0.4366(2) 0.8520(2) 0.0289(6) Uani d . 1 . .
    Cl Cl3 0.2938(5) 0.1691(3) 0.4491(3) 0.0505(8) Uani d . 1 . .
    Cl Cl4 0.5213(6) 0.1194(4) 0.2750(4) 0.0745(12) Uani d . 1 . .
    N N1 0.9631(12) -0.0139(8) 0.8738(7) 0.027(2) Uani d . 1 . .
    N N3 0.9494(13) -0.0174(7) 0.6998(7) 0.029(2) Uani d . 1 . .
    N N6 0.8322(13) 0.1512(8) 0.9311(7) 0.031(2) Uani d . 1 . .
    H H6A 0.8789 0.1115 0.9921 0.037 Uiso calc R 1 . .
    H H6B 0.7663 0.2249 0.9199 0.037 Uiso calc R 1 . .
    N N7 0.6850(11) 0.2692(7) 0.7069(6) 0.0188(17) Uani d . 1 . .
    N N9 0.7732(12) 0.1709(8) 0.5912(6) 0.0233(18) Uani d . 1 . .
    Ir Ir 0.47641(5) 0.39087(3) 0.76639(3) 0.01833(15) Uani d . 1 . .
loop_
    _atom_site_aniso_label
    _atom_site_aniso_U_11
    _atom_site_aniso_U_22
    _atom_site_aniso_U_33
    _atom_site_aniso_U_12
    _atom_site_aniso_U_13
    _atom_site_aniso_U_23
    C2 0.030(6) 0.026(6) 0.033(6) 0.002(5) -0.006(5) -0.011(5)
    C4 0.025(5) 0.024(5) 0.026(5) -0.008(4) -0.003(4) -0.011(4)
    C5 0.022(5) 0.017(5) 0.017(5) -0.004(4) 0.001(4) -0.006(4)
    C6 0.028(6) 0.023(5) 0.021(5) 0.002(4) -0.003(4) -0.003(4)
    C8 0.014(5) 0.017(5) 0.025(5) 0.002(4) -0.004(4) -0.004(4)
    C9 0.043(7) 0.025(6) 0.022(5) -0.009(5) 0.006(5) -0.011(4)
    C10 0.018(5) 0.040(7) 0.029(6) -0.016(5) 0.005(4) -0.011(5)
    C11 0.033(6) 0.025(6) 0.035(6) -0.017(5) 0.016(5) -0.009(5)
    C12 0.026(6) 0.043(7) 0.025(6) -0.013(5) 0.010(4) -0.012(5)
    C13 0.023(6) 0.030(6) 0.053(8) 0.005(5) 0.012(5) -0.015(6)
    C14 0.018(5) 0.028(6) 0.037(6) 0.006(4) -0.002(4) -0.004(5)
    C15 0.055(9) 0.069(10) 0.053(9) -0.046(8) 0.006(7) -0.026(8)
    C16 0.048(8) 0.015(6) 0.064(9) -0.014(5) 0.005(6) 0.001(6)
    C17 0.041(7) 0.074(10) 0.029(7) -0.006(7) 0.006(6) -0.013(7)
    C18 0.054(9) 0.041(8) 0.092(12) 0.003(7) 0.027(8) -0.047(8)
    C19 0.019(6) 0.057(9) 0.068(10) -0.001(6) 0.000(6) 0.012(7)
    C20 0.054(8) 0.037(7) 0.047(8) -0.007(6) -0.001(6) -0.020(6)
    Cl1 0.0323(14) 0.0227(13) 0.0256(13) -0.0081(10) -0.0010(10) -0.0057(10)
    Cl2 0.0349(14) 0.0274(13) 0.0295(14) -0.0074(11) -0.0051(11) -0.0136(11)
    Cl3 0.055(2) 0.0467(19) 0.058(2) -0.0206(16) 0.0060(16) -0.0227(16)
    Cl4 0.071(3) 0.081(3) 0.072(3) 0.008(2) 0.009(2) -0.042(2)
    N1 0.028(5) 0.018(4) 0.033(5) 0.000(4) -0.002(4) -0.008(4)
    N3 0.032(5) 0.015(4) 0.040(6) 0.001(4) 0.000(4) -0.013(4)
    N6 0.043(6) 0.023(5) 0.023(5) 0.011(4) -0.009(4) -0.011(4)
    N7 0.021(4) 0.010(4) 0.020(4) 0.004(3) -0.002(3) -0.001(3)
    N9 0.029(5) 0.022(4) 0.019(4) -0.006(4) 0.005(3) -0.008(4)
    Ir 0.0201(2) 0.0154(2) 0.0201(2) -0.00199(14) 0.00201(14) -0.00814(15)
_geom_special_details
;
 All esds (except the esd in the dihedral angle between two l.s. planes)
 are estimated using the full covariance matrix.  The cell esds are taken
 into account individually in the estimation of esds in distances, angles
 and torsion angles; correlations between esds in cell parameters are only
 used when they are defined by crystal symmetry.  An approximate (isotropic)
 treatment of cell esds is used for estimating esds involving l.s. planes.
;
loop_
    _geom_bond_atom_site_label_1
    _geom_bond_atom_site_label_2
    _geom_bond_site_symmetry_2
    _geom_bond_distance
    _geom_bond_publ_flag
    C2 N3 . 1.325(14) no
    C2 N1 . 1.331(14) no
    C2 H2 . 0.9500 no
    C4 N3 . 1.348(13) no
    C4 N9 . 1.375(13) no
    C4 C5 . 1.386(14) no
    C5 N7 . 1.392(12) no
    C5 C6 . 1.410(14) no
    C6 N1 . 1.349(13) no
    C6 N6 . 1.349(14) no
    C8 N7 . 1.325(13) no
    C8 N9 . 1.335(13) no
    C8 H8 . 0.9500 no
    C9 N9 . 1.467(13) no
    C9 H9A . 0.9800 no
    C9 H9B . 0.9800 no
    C9 H9C . 0.9800 no
    C10 C14 . 1.414(16) no
    C10 C11 . 1.463(16) no
    C10 C15 . 1.514(17) no
    C10 Ir . 2.127(10) yes
    C11 C12 . 1.419(16) no
    C11 C16 . 1.493(15) no
    C11 Ir . 2.165(10) yes
    C12 C13 . 1.458(16) no
    C12 C17 . 1.484(16) no
    C12 Ir . 2.164(10) yes
    C13 C14 . 1.413(17) no
    C13 C18 . 1.494(17) no
    C13 Ir . 2.159(11) yes
    C14 C19 . 1.510(16) no
    C14 Ir . 2.153(10) yes
    C15 H15A . 0.9800 no
    C15 H15B . 0.9800 no
    C15 H15C . 0.9800 no
    C16 H16A . 0.9800 no
    C16 H16B . 0.9800 no
    C16 H16C . 0.9800 no
    C17 H17A . 0.9800 no
    C17 H17B . 0.9800 no
    C17 H17C . 0.9800 no
    C18 H18A . 0.9800 no
    C18 H18B . 0.9800 no
    C18 H18C . 0.9800 no
    C19 H19A . 0.9800 no
    C19 H19B . 0.9800 no
    C19 H19C . 0.9800 no
    C20 Cl4 . 1.743(13) no
    C20 Cl3 . 1.745(13) no
    C20 H20A . 0.9900 no
    C20 H20B . 0.9900 no
    Cl1 Ir . 2.402(3) yes
    Cl2 Ir . 2.423(3) yes
    N6 H6A . 0.8800 no
    N6 H6B . 0.8800 no
    N7 Ir . 2.152(8) yes
loop_
    _geom_angle_atom_site_label_1
    _geom_angle_atom_site_label_2
    _geom_angle_atom_site_label_3
    _geom_angle_site_symmetry_1
    _geom_angle_site_symmetry_3
    _geom_angle
    _geom_angle_publ_flag
    N3 C2 N1 . . 129.5(10) no
    N3 C2 H2 . . 115.3 no
    N1 C2 H2 . . 115.3 no
    N3 C4 N9 . . 127.0(9) no
    N3 C4 C5 . . 127.0(10) no
    N9 C4 C5 . . 106.0(9) no
    C4 C5 N7 . . 108.9(8) no
    C4 C5 C6 . . 116.4(9) no
    N7 C5 C6 . . 134.6(9) no
    N1 C6 N6 . . 119.0(9) no
    N1 C6 C5 . . 117.6(9) no
    N6 C6 C5 . . 123.4(9) no
    N7 C8 N9 . . 112.9(8) no
    N7 C8 H8 . . 123.5 no
    N9 C8 H8 . . 123.5 no
    N9 C9 H9A . . 109.5 no
    N9 C9 H9B . . 109.5 no
    H9A C9 H9B . . 109.5 no
    N9 C9 H9C . . 109.5 no
    H9A C9 H9C . . 109.5 no
    H9B C9 H9C . . 109.5 no
    C14 C10 C11 . . 107.9(10) no
    C14 C10 C15 . . 126.5(11) no
    C11 C10 C15 . . 125.3(11) no
    C14 C10 Ir . . 71.7(6) no
    C11 C10 Ir . . 71.5(6) no
    C15 C10 Ir . . 127.3(8) no
    C12 C11 C10 . . 107.0(10) no
    C12 C11 C16 . . 126.9(11) no
    C10 C11 C16 . . 126.1(11) no
    C12 C11 Ir . . 70.8(6) no
    C10 C11 Ir . . 68.7(5) no
    C16 C11 Ir . . 127.4(8) no
    C11 C12 C13 . . 108.4(10) no
    C11 C12 C17 . . 125.0(12) no
    C13 C12 C17 . . 126.6(12) no
    C11 C12 Ir . . 70.9(6) no
    C13 C12 Ir . . 70.1(6) no
    C17 C12 Ir . . 125.7(8) no
    C14 C13 C12 . . 107.3(10) no
    C14 C13 C18 . . 127.1(12) no
    C12 C13 C18 . . 125.6(13) no
    C14 C13 Ir . . 70.6(6) no
    C12 C13 Ir . . 70.4(6) no
    C18 C13 Ir . . 125.4(9) no
    C13 C14 C10 . . 109.4(10) no
    C13 C14 C19 . . 125.8(12) no
    C10 C14 C19 . . 124.7(12) no
    C13 C14 Ir . . 71.1(6) no
    C10 C14 Ir . . 69.7(6) no
    C19 C14 Ir . . 126.8(8) no
    C10 C15 H15A . . 109.5 no
    C10 C15 H15B . . 109.5 no
    H15A C15 H15B . . 109.5 no
    C10 C15 H15C . . 109.5 no
    H15A C15 H15C . . 109.5 no
    H15B C15 H15C . . 109.5 no
    C11 C16 H16A . . 109.5 no
    C11 C16 H16B . . 109.5 no
    H16A C16 H16B . . 109.5 no
    C11 C16 H16C . . 109.5 no
    H16A C16 H16C . . 109.5 no
    H16B C16 H16C . . 109.5 no
    C12 C17 H17A . . 109.5 no
    C12 C17 H17B . . 109.5 no
    H17A C17 H17B . . 109.5 no
    C12 C17 H17C . . 109.5 no
    H17A C17 H17C . . 109.5 no
    H17B C17 H17C . . 109.5 no
    C13 C18 H18A . . 109.5 no
    C13 C18 H18B . . 109.5 no
    H18A C18 H18B . . 109.5 no
    C13 C18 H18C . . 109.5 no
    H18A C18 H18C . . 109.5 no
    H18B C18 H18C . . 109.5 no
    C14 C19 H19A . . 109.5 no
    C14 C19 H19B . . 109.5 no
    H19A C19 H19B . . 109.5 no
    C14 C19 H19C . . 109.5 no
    H19A C19 H19C . . 109.5 no
    H19B C19 H19C . . 109.5 no
    Cl4 C20 Cl3 . . 112.3(8) no
    Cl4 C20 H20A . . 109.2 no
    Cl3 C20 H20A . . 109.2 no
    Cl4 C20 H20B . . 109.2 no
    Cl3 C20 H20B . . 109.2 no
    H20A C20 H20B . . 107.9 no
    C2 N1 C6 . . 119.0(9) no
    C2 N3 C4 . . 110.4(9) no
    C6 N6 H6A . . 120.0 no
    C6 N6 H6B . . 120.0 no
    H6A N6 H6B . . 120.0 no
    C8 N7 C5 . . 104.9(8) no
    C8 N7 Ir . . 119.3(6) no
    C5 N7 Ir . . 132.2(6) no
    C8 N9 C4 . . 107.2(8) no
    C8 N9 C9 . . 126.4(9) no
    C4 N9 C9 . . 126.3(9) no
    C10 Ir N7 . . 97.3(4) no
    C10 Ir C14 . . 38.6(4) no
    N7 Ir C14 . . 130.7(4) no
    C10 Ir C13 . . 65.1(5) no
    N7 Ir C13 . . 160.2(4) no
    C14 Ir C13 . . 38.3(5) no
    C10 Ir C12 . . 65.4(4) no
    N7 Ir C12 . . 126.5(4) no
    C14 Ir C12 . . 64.8(4) no
    C13 Ir C12 . . 39.4(4) no
    C10 Ir C11 . . 39.9(4) no
    N7 Ir C11 . . 95.5(4) no
    C14 Ir C11 . . 65.2(4) no
    C13 Ir C11 . . 65.3(4) no
    C12 Ir C11 . . 38.3(4) no
    C10 Ir Cl1 . . 112.7(3) no
    N7 Ir Cl1 . . 86.0(2) yes
    C14 Ir Cl1 . . 93.1(3) no
    C13 Ir Cl1 . . 108.6(3) no
    C12 Ir Cl1 . . 147.4(3) no
    C11 Ir Cl1 . . 152.5(3) no
    C10 Ir Cl2 . . 160.2(3) no
    N7 Ir Cl2 . . 91.0(2) yes
    C14 Ir Cl2 . . 138.2(3) no
    C13 Ir Cl2 . . 103.0(4) no
    C12 Ir Cl2 . . 95.2(3) no
    C11 Ir Cl2 . . 121.6(3) no
    Cl1 Ir Cl2 . . 85.72(9) yes
loop_
    _geom_hbond_atom_site_label_D
    _geom_hbond_atom_site_label_H
    _geom_hbond_atom_site_label_A
    _geom_hbond_site_symmetry_A
    _geom_hbond_distance_DH
    _geom_hbond_distance_HA
    _geom_hbond_distance_DA
    _geom_hbond_angle_DHA
    _geom_hbond_publ_flag
    N6 H6A N1 2_757 0.8800 2.1400 3.007(13) 170.00 yes
    N6 H6B Cl2 . 0.8800 2.3500 3.168(10) 155.00 yes
    C8 H8 Cl1 . 0.9500 2.7700 3.237(11) 111.00 yes
    C8 H8 Cl1 2_666 0.9500 2.6500 3.537(11) 156.00 yes
    C9 H9B Cl3 2_656 0.9800 2.7500 3.697(13) 163.00 yes
    C20 H20B Cl1 2_666 0.9900 2.7500 3.519(15) 135.00 yes
data_global
_journal_date_recd_electronic     2008-01-09
_journal_date_accepted     2008-02-04
_journal_name_full     'Acta Crystallographica, Section E'
_journal_year     2008
_journal_volume     64
_journal_issue      3
_journal_page_first     m455
_journal_page_last     m456
_journal_paper_category     QM
_journal_coeditor_code     FJ2096
_publ_contact_author_name     'Professor Dr Dirk Steinborn'
_publ_contact_author_address
;
Martin-Luther-Universitat Halle-Wittenberg
Institut fur Chemie - Anorganische Chemie
Kurt-Mothes-Strasse 2
06120 Halle
Germany
;
_publ_contact_author_email     dirk.steinborn@chemie.uni-halle.de
_publ_contact_author_fax     '049 345 55 27028'
_publ_contact_author_phone     '049 345 55 25620'
_publ_section_title
;\
Dichlorido(9-methyladenine-\k<i>N</i>^7^)(\h^5^-pentamethylcyclopentadienyl)\
iridium(III) dichloromethane solvate
;
loop_
    _publ_author_name
    _publ_author_footnote
    _publ_author_address
    'Bruhn, Clemens' .
;
Universit\"at Kassel
FB 18, Naturwissenschaften
Abt. Metallorganische Chemie
Heinrich-Plett-Strasse 40
34132 Kassel
Germany
;
    'K\"uger, Thomas' .
;
Martin-Luther-Universit\"at Halle-Wittenberg
Institut f\"ur Chemie--Anorganische Chemie
Kurt-Mothes-Strasse 2
06120 Halle
Germany
;
    'Steinborn, Dirk' .
;
Martin-Luther-Universit\"at Halle-Wittenberg
Institut f\"ur Chemie--Anorganische Chemie
Kurt-Mothes-Strasse 2
06120 Halle
Germany
;
_publ_section_synopsis     .
