# Supplementary material for: Dichlorido(9-methyl­adenine-κN 7)(η5-penta­methyl­cyclo­penta­dien­yl)iridium(III) dichloromethane solvate
Source: Acta Crystallogr Sect E Struct Rep Online. 2008 Feb 6;64(Pt 3):m455–6. doi: 10.1107/S1600536808003760 (PMC2960857; doi:10.1107/S1600536808003760)
Supplement: Supplementary file 2 [file e-64-0m455-Isup2.hkl]

# 
# h,k,l, Fc-squared, Fo-squared, sigma(Fo-squared) and status flag 
# 
data_I
_shelx_title ' UNKNOWN' 
_shelx_refln_list_code          4 
_shelx_F_calc_maximum      207.66 
_exptl_crystal_F_000       612.00 
_reflns_d_resolution_high  0.8417 
 
loop_ 
 _symmetry_equiv_pos_as_xyz 
 'x, y, z' 
 '-x, -y, -z' 
 
_cell_length_a     7.2938 
_cell_length_b    11.8698 
_cell_length_c    13.6490 
_cell_angle_alpha  71.338 
_cell_angle_beta   83.830 
_cell_angle_gamma  78.003 
 
_shelx_F_squared_multiplier     1.000 
 
loop_ 
 _refln_index_h 
 _refln_index_k 
 _refln_index_l 
 _refln_F_squared_calc 
 _refln_F_squared_meas 
 _refln_F_squared_sigma 
 _refln_observed_status 
   1   0   0    28107.72    29479.32    262.41 o 
   2   0   0     2395.34     2408.82    126.13 o 
   3   0   0     9950.23     9827.27    261.08 o 
   4   0   0    15080.60    13965.24    357.71 o 
   5   0   0     6567.14     6474.15    288.24 o 
   6   0   0     3156.28     2928.81    232.46 o 
   7   0   0      437.22      166.02    130.04 o 
   8   0   0       16.87     -365.24    121.75 o 
  -8   1   0     1000.25     1111.59    151.83 o 
  -7   1   0     2062.38     2038.20    238.66 o 
  -6   1   0     3115.10     3896.61    265.67 o 
  -5   1   0     8889.97    10147.67    378.96 o 
  -3   1   0    12070.76    12915.78    328.01 o 
  -2   1   0    17085.90    18887.61    336.18 o 
  -1   1   0    27781.63    30262.96    300.32 o 
   0   1   0    11830.27    13278.84    137.16 o 
   1   1   0    15601.48    16800.11    199.98 o 
   2   1   0      340.51      485.93     70.51 o 
   3   1   0     3090.48     2802.11    148.43 o 
   4   1   0     1965.95     2118.73    153.30 o 
   5   1   0      159.82      -49.87     86.61 o 
   6   1   0      291.62      287.52    109.99 o 
   7   1   0      252.26      335.82    119.01 o 
   8   1   0      597.24      348.05    146.46 o 
  -8   2   0     2940.13     2980.35    324.24 o 
  -7   2   0     2729.46     2952.77    221.17 o 
  -6   2   0     2229.73     2868.64    249.45 o 
  -3   2   0    10314.51    11726.10    324.18 o 
  -2   2   0     8434.54     9557.82    250.94 o 
  -1   2   0     1075.10     1086.13     91.08 o 
   0   2   0     1569.15     2062.46     87.90 o 
   1   2   0     3158.13     3493.38    121.42 o 
   2   2   0    10500.32    10588.01    230.41 o 
   3   2   0      178.49      211.82     70.59 o 
   4   2   0     8986.25     8668.94    277.02 o 
   5   2   0     4183.56     3833.79    227.03 o 
   6   2   0     2557.06     2194.11    194.31 o 
   7   2   0     3550.51     2925.43    246.43 o 
   8   2   0     3108.09     3228.16    277.58 o 
  -7   3   0      998.82      866.04    163.42 o 
  -6   3   0      274.36      281.08    126.86 o 
  -5   3   0      786.87      909.89    142.19 o 
  -4   3   0      679.98      757.11    123.48 o 
  -3   3   0     2404.36     3128.83    186.70 o 
  -2   3   0      645.24      889.77    107.58 o 
  -1   3   0     2436.81     2762.15    133.94 o 
   0   3   0      420.98      498.33     67.33 o 
   1   3   0       80.66      184.65     65.28 o 
   2   3   0    23060.13    24152.44    365.72 o 
   3   3   0     5776.76     5467.35    207.79 o 
   4   3   0     8196.44     8448.47    283.05 o 
   5   3   0     7049.68     6735.31    287.64 o 
   6   3   0     4263.67     4023.59    252.14 o 
   7   3   0     5299.42     5267.97    311.59 o 
   8   3   0     3971.28     3803.84    288.41 o 
  -7   4   0        2.08       11.27     85.68 o 
  -6   4   0      131.58       -4.51    127.90 o 
  -5   4   0     1261.09     1384.23    185.82 o 
  -4   4   0     1299.80     1448.11    113.41 o 
  -3   4   0     6210.15     7325.60    276.73 o 
  -2   4   0     3358.01     3579.71    188.84 o 
  -1   4   0    18682.78    20381.11    365.68 o 
   0   4   0    18510.99    21227.13    349.46 o 
   1   4   0    13602.87    14764.05    291.99 o 
   2   4   0    18268.80    19017.49    350.10 o 
   3   4   0    29690.27    30862.43    489.32 o 
   4   4   0    12504.02    12495.57    349.18 o 
   5   4   0     5527.85     5154.83    259.59 o 
   6   4   0     6994.23     7297.59    326.20 o 
   7   4   0     3590.46     3408.58    256.33 o 
   8   4   0     2093.03     2215.84    235.84 o 
  -7   5   0      870.39     1037.27    192.60 o 
  -6   5   0     3272.37     3609.86    291.30 o 
  -5   5   0     2575.97     3127.22    252.83 o 
  -4   5   0     1737.97     1957.30    189.16 o 
  -3   5   0     2733.03     3253.39    205.82 o 
  -2   5   0    13594.26    16310.80    397.47 o 
  -1   5   0     9427.74     9748.99    289.53 o 
   0   5   0     9874.99    10196.25    276.33 o 
   1   5   0     5814.61     6572.03    223.89 o 
   2   5   0     3275.59     3721.06    184.53 o 
   3   5   0     7222.88     7433.66    264.54 o 
   4   5   0    16360.24    15999.01    412.61 o 
   5   5   0     3761.40     3659.52    233.15 o 
   6   5   0       20.00     -248.24     82.75 o 
   7   5   0      366.81      468.02    116.67 o 
   8   5   0      128.32       77.19    117.36 o 
  -6   6   0     5113.93     6177.98    384.43 o 
  -5   6   0     5063.75     5876.97    341.53 o 
  -4   6   0     1702.76     1867.71    202.32 o 
  -3   6   0     4852.32     5819.02    220.35 o 
  -2   6   0     5121.56     6203.41    273.84 o 
  -1   6   0     9602.05    11980.94    342.21 o 
   0   6   0     3730.82     4040.17    196.44 o 
   1   6   0     1830.95     2054.25    151.25 o 
   2   6   0     2744.24     3082.27    182.07 o 
   3   6   0      956.73      915.77    118.65 o 
   4   6   0      406.76      415.54    100.25 o 
   5   6   0       10.49       53.77     92.77 o 
   6   6   0      354.39      331.07    126.29 o 
   7   6   0     1541.28     1477.00    184.61 o 
   8   6   0      475.67      435.59    145.21 o 
  -6   7   0     1049.42     1133.06    189.44 o 
  -5   7   0     1324.53     1810.68    205.62 o 
  -4   7   0     1486.48     1565.56    132.31 o 
  -3   7   0      387.36      549.78     82.11 o 
  -2   7   0       15.36      241.84     98.76 o 
  -1   7   0       52.28      -16.10     91.28 o 
   0   7   0     2883.89     3252.87    197.01 o 
   1   7   0       75.21      271.90     92.24 o 
   2   7   0     2107.51     2209.93    169.68 o 
   3   7   0     1293.02     1283.54    139.13 o 
   4   7   0     1356.08     1435.55    158.41 o 
   5   7   0     1542.55     1738.40    180.63 o 
   6   7   0     1682.59     1700.77    181.75 o 
   7   7   0     1563.52     1537.93    206.06 o 
   8   7   0     3714.96     3420.34    301.00 o 
  -5   8   0       28.46       31.59    116.35 o 
  -4   8   0      351.08      511.74     90.42 o 
  -3   8   0      321.62      522.60     85.08 o 
  -2   8   0     4025.46     4959.32    274.36 o 
  -1   8   0     3914.34     4783.28    256.05 o 
   0   8   0     1883.98     2296.86    186.06 o 
   1   8   0     2710.72     2948.49    206.02 o 
   2   8   0     7724.95     8272.23    325.11 o 
   3   8   0     7803.79     8274.01    333.00 o 
   4   8   0     2119.68     2644.63    205.46 o 
   5   8   0     3629.73     3933.56    258.99 o 
   6   8   0     5243.41     5198.30    330.42 o 
   7   8   0     3759.63     4172.70    305.91 o 
  -5   9   0     1422.60     1747.70    230.01 o 
  -4   9   0     2007.10     2509.83    176.26 o 
  -3   9   0     2626.14     3380.31    190.73 o 
  -2   9   0     2759.34     3090.76    241.84 o 
  -1   9   0     5251.05     6171.09    310.90 o 
   0   9   0     3489.54     4321.65    258.62 o 
   1   9   0     4105.29     4553.59    261.44 o 
   2   9   0     3864.60     4020.09    255.12 o 
   3   9   0     3265.50     3445.41    256.69 o 
   4   9   0     4423.29     4767.98    284.38 o 
   5   9   0     2066.11     2255.85    216.28 o 
   6   9   0     1861.32     1900.55    219.50 o 
   7   9   0     1074.62     1127.46    176.64 o 
  -4  10   0     2713.82     2982.95    369.08 o 
  -3  10   0     2807.18     3742.85    209.12 o 
  -2  10   0     6067.33     7289.38    374.65 o 
  -1  10   0     3259.30     3895.28    271.74 o 
   0  10   0     1168.01     1356.99    174.11 o 
   1  10   0     1733.18     1884.41    194.67 o 
   2  10   0     3308.06     3187.83    246.27 o 
   3  10   0     2180.22     2544.13    229.89 o 
   4  10   0      168.56      496.48    124.80 o 
   5  10   0       59.85      250.53    131.77 o 
   6  10   0        6.23     -118.85    115.71 o 
  -3  11   0     1276.04     1405.77    138.65 o 
  -2  11   0     1165.12     1280.40    175.03 o 
  -1  11   0     1204.44     1507.39    189.20 o 
   0  11   0       46.46      329.66    123.44 o 
   1  11   0       28.29      -76.67    109.31 o 
   2  11   0       68.22      101.82    111.72 o 
   3  11   0       19.90      -59.16    113.98 o 
   4  11   0      347.81      388.46    120.10 o 
   5  11   0     1035.22     1111.04    163.24 o 
   6  11   0      236.50      432.00    159.42 o 
  -2  12   0       95.55      154.10    157.73 o 
  -1  12   0      326.81      396.47    154.47 o 
   0  12   0      428.32       24.55    147.30 o 
   1  12   0     2331.96     2542.89    254.28 o 
   2  12   0     3521.85     3865.62    288.73 o 
   3  12   0     1617.50     1700.93    205.38 o 
   4  12   0      743.08      809.56    156.56 o 
   5  12   0      946.89     1210.21    178.33 o 
   0  13   0     2448.22     3282.05    295.21 o 
   1  13   0     2847.31     3377.76    300.24 o 
   2  13   0     3741.75     3692.68    317.30 o 
   3  13   0     2554.71     2725.08    276.13 o 
  -2 -13   1       41.87      141.95    119.81 o 
  -1 -13   1      366.99      522.16    183.97 o 
  -4 -12   1      503.81      479.82    135.87 o 
  -3 -12   1     2575.84     2433.82    246.67 o 
  -2 -12   1     4598.22     4570.50    317.18 o 
  -1 -12   1     1612.42     1496.16    201.23 o 
   0 -12   1     2185.11     1987.69    242.93 o 
   1 -12   1     3617.87     3178.66    293.40 o 
  -5 -11   1     1896.80     1715.18    221.68 o 
  -4 -11   1     2254.48     2110.84    223.33 o 
  -3 -11   1     4836.91     4890.45    315.13 o 
  -2 -11   1     5777.68     6093.38    348.82 o 
  -1 -11   1     5487.95     5055.91    324.51 o 
   0 -11   1     3734.03     3188.88    270.74 o 
   1 -11   1     3875.41     3210.97    272.79 o 
   2 -11   1     2901.27     2777.24    274.36 o 
   3 -11   1     1568.74     1085.28    186.50 o 
  -6 -10   1     3230.81     3493.96    402.22 o 
  -5 -10   1     3391.76     3026.08    262.57 o 
  -4 -10   1     3989.99     4005.03    280.76 o 
  -3 -10   1     5507.10     5072.29    303.30 o 
  -2 -10   1     7595.01     7310.31    357.75 o 
  -1 -10   1     3268.92     2726.41    231.09 o 
   0 -10   1     3355.02     2987.16    250.01 o 
   1 -10   1     1519.50     1491.81    186.46 o 
   2 -10   1      453.53      440.98    134.54 o 
   3 -10   1      266.33      157.32    126.82 o 
   4 -10   1        1.59     -168.83    115.51 o 
  -7  -9   1     2307.29     2371.91    181.70 o 
  -6  -9   1     2757.21     2947.41    253.45 o 
  -5  -9   1     1215.24     1161.19    159.46 o 
  -4  -9   1     1274.42     1319.40    154.34 o 
  -3  -9   1     3595.67     3393.73    237.21 o 
  -2  -9   1     1514.10     1394.66    162.51 o 
  -1  -9   1        7.56      221.27     99.85 o 
   0  -9   1      363.52      321.57    123.31 o 
   1  -9   1       13.63      -54.65    112.93 o 
   2  -9   1      181.30      241.96    138.29 o 
   3  -9   1     1046.07      644.42    150.28 o 
   4  -9   1     1787.54     2070.51    229.69 o 
   5  -9   1     2395.76     2386.29    260.47 o 
  -7  -8   1      206.10      136.53     97.46 o 
  -6  -8   1      371.71      451.87     98.82 o 
  -5  -8   1      162.76      -52.96    111.00 o 
  -4  -8   1       10.35      233.91     96.07 o 
  -3  -8   1      135.76      -34.81    104.44 o 
  -2  -8   1       25.76      -23.99     83.91 o 
  -1  -8   1     2480.21     2279.79    187.71 o 
   0  -8   1     2816.36     2525.74    202.28 o 
   1  -8   1     5865.21     5705.08    280.48 o 
   2  -8   1     6537.25     5851.94    303.18 o 
   3  -8   1     4159.93     3450.88    255.93 o 
   4  -8   1     4730.92     4102.15    294.88 o 
   5  -8   1     4985.80     3946.32    314.73 o 
  -7  -7   1       16.32      117.28     96.25 o 
  -6  -7   1      128.16      118.31    182.13 o 
  -5  -7   1      997.01      938.50    141.06 o 
  -4  -7   1     3210.22     2858.26    209.72 o 
  -3  -7   1     3400.07     2905.46    206.58 o 
  -2  -7   1     3484.50     3524.57    210.77 o 
  -1  -7   1     2954.51     2552.02    181.67 o 
   0  -7   1    10228.67     9480.75    323.50 o 
   1  -7   1    11498.61     9886.23    348.86 o 
   2  -7   1    13431.32    12000.70    399.32 o 
   3  -7   1     3219.73     3177.53    234.88 o 
   4  -7   1     1484.20     1373.04    183.52 o 
   5  -7   1     4426.50     4544.78    297.38 o 
   6  -7   1     3118.10     2880.75    275.69 o 
  -8  -6   1     2097.18     2130.33    164.83 o 
  -7  -6   1     1850.81     2060.56    166.48 o 
  -6  -6   1      640.28      648.22     94.51 o 
  -5  -6   1     5867.33     6270.34    298.91 o 
  -4  -6   1     8135.76     8104.29    315.53 o 
  -3  -6   1    11193.82    10299.36    333.92 o 
  -2  -6   1     9989.13     9516.33    307.32 o 
  -1  -6   1    14580.21    13611.76    357.35 o 
   0  -6   1     7615.53     6396.75    251.66 o 
   1  -6   1    11710.47    10449.84    325.67 o 
   2  -6   1     8368.93     7795.92    309.53 o 
   3  -6   1     4004.54     3453.78    225.82 o 
   4  -6   1     2218.41     2023.79    198.82 o 
   5  -6   1     1089.71     1071.52    161.27 o 
   6  -6   1      337.96       84.20    127.14 o 
  -8  -5   1     1970.52     1878.46    165.03 o 
  -7  -5   1     3945.60     4101.85    793.70 o 
  -6  -5   1     3863.11     3935.09    263.13 o 
  -5  -5   1      390.24      443.35    106.05 o 
  -4  -5   1     3757.16     3655.82    208.03 o 
  -3  -5   1     8427.90     8327.29    280.52 o 
  -2  -5   1     7671.87     7755.03    256.13 o 
  -1  -5   1      267.15      264.22     79.25 o 
   0  -5   1     1122.39     1204.25    118.61 o 
   1  -5   1      692.60      692.96     99.65 o 
   2  -5   1     3658.85     3258.67    199.82 o 
   3  -5   1       89.54        2.74     86.93 o 
   4  -5   1      102.19      116.84     98.44 o 
   5  -5   1      252.86      253.55    131.32 o 
   6  -5   1     1413.45     1341.09    178.69 o 
   7  -5   1      892.34     1125.73    178.41 o 
  -8  -4   1     1966.32     1951.57    183.87 o 
  -7  -4   1      973.55     1149.78    113.27 o 
  -6  -4   1      314.90      225.10    110.84 o 
  -5  -4   1     2249.06     2482.92    186.94 o 
  -4  -4   1       18.82      -37.91     72.64 o 
  -3  -4   1     2367.34     2217.65    156.88 o 
  -2  -4   1        0.03      -24.71     74.09 o 
  -1  -4   1     1519.94     1563.89    119.57 o 
   0  -4   1      375.87      286.19     72.52 o 
   1  -4   1      222.00      307.04     74.34 o 
   2  -4   1     1838.51     1707.89    141.67 o 
   3  -4   1     6282.24     5049.87    244.50 o 
   4  -4   1     8419.24     7840.19    322.90 o 
   5  -4   1     4134.40     4335.34    272.47 o 
   6  -4   1     2249.58     1844.01    215.40 o 
   7  -4   1     2948.21     3295.05    287.20 o 
  -8  -3   1       18.29     -143.22     76.58 o 
  -7  -3   1       70.71       49.53     84.18 o 
  -6  -3   1      306.69      437.88    103.31 o 
  -5  -3   1      135.35      277.02    102.51 o 
  -4  -3   1       39.35     -175.43     75.50 o 
  -3  -3   1    10020.17    10037.56    282.77 o 
  -2  -3   1     2628.84     2532.46    137.44 o 
  -1  -3   1     3200.78     3024.67    138.09 o 
   0  -3   1     1240.49     1040.89     93.09 o 
   1  -3   1     8517.06     7413.98    207.87 o 
   2  -3   1     4817.39     4058.97    184.77 o 
   3  -3   1     8444.09     7853.59    271.78 o 
   4  -3   1     6253.81     5747.90    270.05 o 
   5  -3   1     4839.20     4712.04    280.44 o 
   6  -3   1     3863.37     3936.33    286.03 o 
   7  -3   1     1544.98     1618.71    208.48 o 
  -8  -2   1     1419.18     1657.39    141.76 o 
  -7  -2   1     1087.55     1179.30    117.46 o 
  -6  -2   1     2337.87     2533.47    214.63 o 
  -5  -2   1     7835.37     7299.92    304.62 o 
  -4  -2   1    26319.22    24691.42    506.54 o 
  -3  -2   1     3443.23     3199.67    164.41 o 
  -2  -2   1     6861.33     6365.36    193.50 o 
  -1  -2   1    21831.97    20876.02    285.67 o 
   0  -2   1    37363.86    33479.09    335.25 o 
   1  -2   1    19840.74    16861.21    268.60 o 
   2  -2   1     6374.79     5442.84    191.77 o 
   3  -2   1     4528.40     4189.65    196.24 o 
   4  -2   1     8988.05     8037.68    300.56 o 
   5  -2   1     7055.98     6624.75    312.39 o 
   6  -2   1     3362.50     2828.67    248.52 o 
   7  -2   1      557.94      515.64    180.71 o 
   8  -2   1       32.35       39.08    126.94 o 
  -8  -1   1     1569.00     1704.33    144.46 o 
  -7  -1   1     3837.79     4118.77    193.35 o 
  -6  -1   1     4318.58     4918.67    280.11 o 
  -5  -1   1     8248.33     8454.63    318.71 o 
  -4  -1   1    13634.52    14447.71    376.42 o 
  -3  -1   1     6153.30     6478.29    224.94 o 
  -2  -1   1    10292.01    10806.47    234.15 o 
  -1  -1   1    17199.30    16283.35    221.31 o 
   0  -1   1    24784.15    22312.46    217.05 o 
   1  -1   1     1375.96     1151.57     75.54 o 
   2  -1   1      465.97      298.67     71.52 o 
   3  -1   1      873.98      835.19    103.35 o 
   4  -1   1     1015.03     1242.65    145.41 o 
   5  -1   1      378.57      -13.12    119.17 o 
   6  -1   1       70.38     -237.61    115.47 o 
   7  -1   1      252.17      430.31    154.59 o 
   8  -1   1      219.09      551.58    137.44 o 
  -8   0   1     4526.02     4777.11    607.22 o 
  -7   0   1     2179.79     2434.84    471.95 o 
  -6   0   1     3507.81     3710.19    253.03 o 
  -3   0   1     2411.48     2539.42    147.06 o 
  -2   0   1      874.75      735.66     84.44 o 
  -1   0   1      456.33      529.00     54.53 o 
   0   0   1       13.77       15.66     14.61 o 
   1   0   1        1.58       11.55     41.90 o 
   2   0   1       61.69      143.88     70.99 o 
   3   0   1     2037.40     2223.61    151.69 o 
   4   0   1     6494.08     6199.51    259.51 o 
   5   0   1     2947.93     2771.28    213.47 o 
   6   0   1      938.55      912.34    142.11 o 
   7   0   1     1596.70     1858.38    220.15 o 
   8   0   1     2313.68     2556.09    260.68 o 
  -8   1   1     1539.56     1708.52    152.66 o 
  -7   1   1      835.55     1006.35    115.27 o 
  -6   1   1       68.91      164.93    120.94 o 
  -5   1   1      186.40      352.56     97.60 o 
  -4   1   1      223.15      189.60     89.27 o 
  -3   1   1      669.21      663.62    100.45 o 
  -2   1   1     6869.87     7940.24    222.32 o 
  -1   1   1       60.03     -108.22     56.71 o 
   0   1   1    12035.51    12683.27    153.94 o 
   1   1   1    12487.31    13035.75    186.90 o 
   2   1   1     1017.77     1117.68     90.43 o 
   3   1   1    11478.06    11132.54    271.62 o 
   4   1   1     5621.66     5158.58    220.99 o 
   5   1   1     3139.66     2785.85    192.98 o 
   6   1   1     1634.19     1856.36    183.48 o 
   7   1   1     3652.50     3688.46    261.76 o 
   8   1   1     2869.27     2841.27    268.32 o 
  -8   2   1        7.66      187.37     97.64 o 
  -7   2   1      124.41      226.85    100.81 o 
  -6   2   1      806.75      916.81    143.64 o 
  -3   2   1     9166.57     9780.75    301.04 o 
  -2   2   1    21360.95    23575.14    409.51 o 
  -1   2   1    25183.90    28671.90    356.50 o 
   0   2   1    19555.35    21580.50    252.47 o 
   1   2   1    38598.84    40242.32    356.86 o 
   2   2   1    30041.93    30821.22    374.45 o 
   3   2   1     9231.96     8287.53    236.49 o 
   4   2   1     9225.38     8550.14    279.15 o 
   5   2   1     3346.54     3328.74    208.80 o 
   6   2   1     3741.36     4001.01    249.37 o 
   7   2   1     2087.65     2167.35    212.82 o 
   8   2   1     1423.41     1463.84    184.33 o 
  -7   3   1     1727.52     1871.27    196.22 o 
  -6   3   1     5746.58     6034.46    355.13 o 
  -5   3   1     6644.60     7738.00    353.81 o 
  -3   3   1     4782.31     5134.63    234.64 o 
  -2   3   1     8646.19     9490.61    275.77 o 
  -1   3   1    31349.28    34356.86    427.42 o 
   0   3   1    22196.25    24554.34    325.83 o 
   1   3   1     3999.94     4408.02    148.83 o 
   2   3   1      260.29      307.80     71.56 o 
   3   3   1     8286.74     8614.49    252.22 o 
   4   3   1     2509.88     2469.40    165.81 o 
   5   3   1     1426.72     1453.26    149.72 o 
   6   3   1       72.38       93.93    109.03 o 
   7   3   1       13.94      -53.65    100.78 o 
   8   3   1       26.22      125.61    114.74 o 
  -7   4   1     5157.16     5616.76    906.65 o 
  -6   4   1     7979.92     9625.64    447.30 o 
  -5   4   1     6562.36     7323.10    360.45 o 
  -4   4   1     3895.57     4916.61    263.45 o 
  -3   4   1     9041.22    10166.35    336.94 o 
  -2   4   1    18795.58    21809.54    428.38 o 
  -1   4   1    11142.32    12279.93    288.37 o 
   0   4   1     3791.00     4291.87    169.56 o 
   1   4   1      474.16      682.38     84.64 o 
   2   4   1     2172.95     2293.40    135.27 o 
   3   4   1      259.63      338.59     88.10 o 
   4   4   1      485.56      430.31     93.69 o 
   5   4   1     1914.14     1743.39    168.83 o 
   6   4   1     2223.69     2101.95    195.80 o 
   7   4   1     2424.80     2679.08    234.92 o 
   8   4   1      477.63      504.33    138.97 o 
  -7   5   1     1162.92     1150.80    270.25 o 
  -6   5   1     2996.95     3108.79    275.81 o 
  -5   5   1     2511.94     2833.26    252.30 o 
  -4   5   1     3756.83     4404.28    263.37 o 
  -3   5   1     1054.87     1189.18     96.74 o 
  -2   5   1       11.21     -110.64     95.26 o 
  -1   5   1        7.70      -51.15     77.68 o 
   0   5   1      714.23      949.97    108.26 o 
   1   5   1      343.28      342.78     80.17 o 
   2   5   1     5494.97     6085.49    221.35 o 
   3   5   1     5731.93     5646.08    229.89 o 
   4   5   1     7074.58     6931.27    273.23 o 
   5   5   1     1866.36     1714.01    170.44 o 
   6   5   1     3237.16     3240.52    232.14 o 
   7   5   1     3614.67     3971.87    271.54 o 
   8   5   1     2895.92     2577.94    251.46 o 
  -6   6   1        0.32     -278.67    124.96 o 
  -5   6   1       17.80      -93.85    134.26 o 
  -4   6   1       12.03       83.05     78.42 o 
  -3   6   1     2806.01     3136.13    158.15 o 
  -2   6   1    14304.48    17038.41    434.74 o 
  -1   6   1     9384.33    10783.93    325.39 o 
   0   6   1     1748.13     1969.74    148.75 o 
   1   6   1    13689.65    15906.28    365.96 o 
   2   6   1    22688.51    24067.76    455.27 o 
   3   6   1    19383.04    20047.27    438.69 o 
   4   6   1     8640.58     8847.96    319.76 o 
   5   6   1     7655.91     8151.62    327.48 o 
   6   6   1     3347.00     3514.23    247.56 o 
   7   6   1     4358.88     4548.76    299.03 o 
   8   6   1     1699.87     1755.26    216.16 o 
  -6   7   1      647.96      973.56    183.20 o 
  -5   7   1     3225.43     4174.71    302.61 o 
  -4   7   1     1671.03     2135.49    265.16 o 
  -3   7   1     2659.79     3102.97    161.12 o 
  -2   7   1     8671.20     9945.20    358.55 o 
  -1   7   1     9857.93    11376.60    356.34 o 
   0   7   1    13186.35    14906.73    392.44 o 
   1   7   1    10685.69    11242.58    337.18 o 
   2   7   1    14924.54    16326.05    403.59 o 
   3   7   1     6839.33     6932.80    285.31 o 
   4   7   1     5076.20     4947.32    257.50 o 
   5   7   1     2801.55     2582.13    215.20 o 
   6   7   1     2343.61     2122.23    217.29 o 
   7   7   1      588.38      672.84    139.57 o 
   8   7   1       51.66       58.92    124.60 o 
  -5   8   1     4007.88     4964.23    344.31 o 
  -4   8   1     4013.31     4658.68    312.03 o 
  -3   8   1     4508.00     5253.37    211.34 o 
  -2   8   1     9881.79    11762.60    415.30 o 
  -1   8   1    12643.00    13755.20    420.70 o 
   0   8   1     7254.09     8308.98    321.81 o 
   1   8   1     5029.98     5419.33    261.00 o 
   2   8   1     1766.87     1896.29    167.55 o 
   3   8   1     2633.30     2557.82    202.08 o 
   4   8   1     1057.37     1466.38    161.63 o 
   5   8   1       47.00       42.98    103.92 o 
   6   8   1      432.07      396.06    132.49 o 
   7   8   1       66.02        0.00    115.39 o 
  -5   9   1     2121.47     2151.81    249.53 o 
  -4   9   1     1058.92     1374.80    128.16 o 
  -3   9   1     3640.60     3868.40    198.30 o 
  -2   9   1     5581.79     6410.80    330.78 o 
  -1   9   1     1160.61     1670.22    179.86 o 
   0   9   1       54.39        3.26    100.37 o 
   1   9   1        4.92     -145.21     92.61 o 
   2   9   1      894.88      905.02    134.74 o 
   3   9   1       13.29      201.27    105.08 o 
   4   9   1      534.42      529.40    118.45 o 
   5   9   1     2240.48     2172.54    214.63 o 
   6   9   1     2914.59     3301.25    262.08 o 
   7   9   1     1769.17     1447.26    199.34 o 
  -4  10   1       66.51       42.41    308.69 o 
  -3  10   1       97.70       76.72    210.39 o 
  -2  10   1        7.48     -204.33     96.31 o 
  -1  10   1      152.07      -19.64    121.66 o 
   0  10   1     1295.68     1351.71    177.33 o 
   1  10   1     1582.96     1892.26    192.86 o 
   2  10   1     3275.83     3486.06    255.08 o 
   3  10   1     3012.56     3354.57    243.41 o 
   4  10   1     4171.63     4890.74    298.43 o 
   5  10   1     4644.73     4867.11    312.19 o 
   6  10   1     4976.65     4868.76    323.02 o 
  -3  11   1     1392.00     1592.03    150.05 o 
  -2  11   1     1781.37     1969.25    217.73 o 
  -1  11   1      830.23     1139.21    173.78 o 
   0  11   1     1177.90     1538.90    190.28 o 
   1  11   1     5881.93     6759.58    351.83 o 
   2  11   1     7780.14     9117.65    405.52 o 
   3  11   1     5368.48     5712.77    328.65 o 
   4  11   1     2328.16     2369.34    229.65 o 
   5  11   1     2762.09     3376.63    283.21 o 
   6  11   1     3642.33     4088.63    316.34 o 
  -2  12   1     2700.07     2637.63    276.41 o 
  -1  12   1     3186.46     3668.29    296.49 o 
   0  12   1     2525.03     2808.67    258.66 o 
   1  12   1     2875.53     3072.77    269.65 o 
   2  12   1     4366.56     5006.81    326.52 o 
   3  12   1     2429.76     2741.42    261.52 o 
   4  12   1     1741.77     1927.44    228.08 o 
   5  12   1      928.11      990.82    178.45 o 
   0  13   1      761.33      966.03    174.19 o 
   1  13   1      668.81      739.73    165.57 o 
   2  13   1      549.31      526.06    160.26 o 
   3  13   1      621.34      829.16    164.77 o 
   4  13   1      108.00      -79.65    125.65 o 
  -4 -12   2     1125.20      894.19    169.64 o 
  -3 -12   2     1030.10      976.13    167.87 o 
  -2 -12   2     1271.81     1341.13    184.33 o 
  -1 -12   2     1613.17     1642.05    199.54 o 
   0 -12   2      666.89      545.54    152.90 o 
   1 -12   2      225.06      466.29    137.88 o 
  -5 -11   2      151.54      -23.34    111.76 o 
  -4 -11   2       19.41      295.41    116.55 o 
  -3 -11   2      565.46      216.73    139.41 o 
  -2 -11   2      128.76       68.46    133.90 o 
  -1 -11   2       52.17     -320.44    106.81 o 
   0 -11   2       83.91      100.17    124.84 o 
   1 -11   2      315.94      139.82    126.94 o 
   2 -11   2      211.06      354.93    137.28 o 
  -6 -10   2       10.36     -221.47    173.26 o 
  -5 -10   2      259.43      504.65    125.77 o 
  -4 -10   2      198.05      106.81    114.06 o 
  -3 -10   2      535.88      359.20    134.87 o 
  -2 -10   2     1232.56     1005.60    150.44 o 
  -1 -10   2     3042.15     3155.92    242.04 o 
   0 -10   2     3610.70     3516.28    258.50 o 
   1 -10   2     2571.45     2233.39    226.18 o 
   2 -10   2     1957.36     1953.88    221.56 o 
   3 -10   2     1884.68     1790.52    221.76 o 
  -6  -9   2      637.55      627.94    104.58 o 
  -5  -9   2     1763.81     1558.22    196.89 o 
  -4  -9   2     5329.76     5064.00    316.50 o 
  -3  -9   2     5008.39     4548.32    286.59 o 
  -2  -9   2     6478.03     5654.85    307.68 o 
  -1  -9   2     2884.67     3042.78    231.22 o 
   0  -9   2     2666.38     1895.72    201.55 o 
   1  -9   2     7003.14     6563.50    335.82 o 
   2  -9   2     3978.04     3667.73    265.87 o 
   3  -9   2     1059.53      875.40    155.51 o 
   4  -9   2      942.99     1104.04    171.13 o 
  -7  -8   2     2008.53     2050.18    165.08 o 
  -6  -8   2     3021.62     2985.08    183.29 o 
  -5  -8   2     7178.10     6455.07    339.12 o 
  -4  -8   2     9563.55     8619.16    371.23 o 
  -3  -8   2     8292.09     7062.55    331.95 o 
  -2  -8   2     4288.42     3622.73    237.33 o 
  -1  -8   2     4392.44     4204.70    250.61 o 
   0  -8   2     2849.34     2669.02    210.33 o 
   1  -8   2     5332.46     4094.62    260.07 o 
   2  -8   2     3897.33     3574.04    251.50 o 
   3  -8   2      278.88      321.97    121.06 o 
   4  -8   2       15.74      152.45    104.60 o 
   5  -8   2      157.38     -172.62    120.14 o 
  -7  -7   2     3708.25     3758.62    215.98 o 
  -6  -7   2     4692.70     4693.95    216.73 o 
  -5  -7   2     2306.04     2335.05    217.69 o 
  -4  -7   2     2502.46     2459.37    208.19 o 
  -3  -7   2     3777.39     3438.57    227.27 o 
  -2  -7   2     4739.15     4857.94    253.55 o 
  -1  -7   2      435.09      512.86     98.64 o 
   0  -7   2       20.41     -183.08     88.34 o 
   1  -7   2       37.80     -143.80     93.01 o 
   2  -7   2      162.25       82.34    106.65 o 
   3  -7   2      324.24       78.52    115.43 o 
   4  -7   2      594.11      703.06    142.23 o 
   5  -7   2     1070.14      840.63    158.21 o 
   6  -7   2      623.02      392.52    165.17 o 
  -7  -6   2     3600.44     3262.90    196.22 o 
  -6  -6   2      936.77      966.98    107.01 o 
  -5  -6   2       85.99       30.43     99.25 o 
  -4  -6   2      173.71       20.69     92.53 o 
  -3  -6   2     1154.97      996.34    124.12 o 
  -2  -6   2       18.61       31.63     92.49 o 
  -1  -6   2     2761.83     2498.33    176.12 o 
   0  -6   2    10016.30     8806.06    296.90 o 
   1  -6   2     3486.64     3064.88    193.22 o 
   2  -6   2     4005.64     3845.86    219.38 o 
   3  -6   2     6778.71     6186.19    299.80 o 
   4  -6   2     4439.06     3879.71    274.16 o 
   5  -6   2     3480.16     3522.20    265.95 o 
   6  -6   2     2768.68     2582.41    261.52 o 
  -8  -5   2      310.91      340.79    100.66 o 
  -7  -5   2       84.11      -97.26    119.79 o 
  -6  -5   2       14.42      -48.46    101.86 o 
  -5  -5   2      526.61      394.45     99.13 o 
  -4  -5   2      680.10      633.72    107.14 o 
  -3  -5   2     2877.06     2984.47    182.40 o 
  -2  -5   2     9406.14     8983.95    288.69 o 
  -1  -5   2    10638.50    10776.32    304.30 o 
   0  -5   2     9208.57     8555.93    272.67 o 
   1  -5   2     9133.00     7985.44    274.88 o 
   2  -5   2     7387.02     6951.15    271.78 o 
   3  -5   2     6996.79     6608.93    290.10 o 
   4  -5   2     7031.55     6588.85    314.53 o 
   5  -5   2     3987.91     4207.19    278.75 o 
   6  -5   2     1373.01     1384.39    183.97 o 
   7  -5   2     1130.72      996.34    186.26 o 
  -8  -4   2      752.52      734.80    125.51 o 
  -7  -4   2     1280.17     1345.02    123.38 o 
  -6  -4   2     2778.58     2778.97    224.21 o 
  -5  -4   2     4178.08     3998.64    241.52 o 
  -4  -4   2    12972.88    12411.05    364.83 o 
  -3  -4   2    14361.92    13734.71    354.05 o 
  -2  -4   2    16402.87    16610.88    364.55 o 
  -1  -4   2    22797.03    21836.34    392.40 o 
   0  -4   2    26082.79    24595.83    411.12 o 
   1  -4   2    18746.63    15724.77    348.65 o 
   2  -4   2    11915.21    10533.11    306.52 o 
   3  -4   2     5490.89     4824.37    236.25 o 
   4  -4   2     3374.07     2856.28    211.74 o 
   5  -4   2     4264.99     3551.46    256.41 o 
   6  -4   2      536.82      480.30    126.94 o 
   7  -4   2       14.15     -346.64    115.55 o 
  -8  -3   2     2087.28     2157.14    168.92 o 
  -7  -3   2     2563.86     2462.25    267.36 o 
  -6  -3   2     1755.49     1707.45    189.20 o 
  -5  -3   2    10670.25    10414.95    370.19 o 
  -4  -3   2    13892.61    13054.42    371.07 o 
  -3  -3   2     7543.07     7125.70    250.65 o 
  -2  -3   2     6694.08     6448.55    216.57 o 
  -1  -3   2    11952.32    11797.77    269.89 o 
   0  -3   2    24513.88    22291.49    348.41 o 
   1  -3   2     4611.33     3863.57    167.42 o 
   2  -3   2      264.48      247.84     72.89 o 
   3  -3   2      196.35      160.14     81.90 o 
   4  -3   2       99.20      130.84     98.16 o 
   5  -3   2        8.08      -23.58     95.42 o 
   6  -3   2      148.92     -175.23    108.14 o 
   7  -3   2      923.86      814.83    161.31 o 
  -8  -2   2     2582.68     2563.44    257.64 o 
  -7  -2   2     2361.65     2503.34    164.43 o 
  -6  -2   2     1481.87     1376.99    159.34 o 
  -5  -2   2     5337.63     5723.80    272.23 o 
  -4  -2   2    15045.47    15920.13    402.50 o 
  -3  -2   2     4090.71     3823.60    180.02 o 
  -2  -2   2      537.66      580.96     81.54 o 
  -1  -2   2      202.29      104.36     79.08 o 
   0  -2   2      918.53      870.57     85.00 o 
   1  -2   2      264.68      182.56     75.30 o 
   2  -2   2      444.79      342.62     78.60 o 
   3  -2   2     4781.75     4526.31    202.32 o 
   4  -2   2     8575.15     7830.85    296.17 o 
   5  -2   2     4005.36     3909.33    245.38 o 
   6  -2   2     3798.81     3766.50    269.21 o 
   7  -2   2     2926.25     2873.35    269.49 o 
   8  -2   2     2694.64     3217.66    306.27 o 
  -8  -1   2      963.36      874.13    117.18 o 
  -7  -1   2      245.89      225.70     98.13 o 
  -6  -1   2       24.52      -98.56     94.06 o 
  -5  -1   2      954.25     1070.96    132.01 o 
  -4  -1   2     1603.79     2181.83    163.08 o 
  -3  -1   2      247.31      246.23     83.99 o 
  -2  -1   2      892.59      765.32     87.05 o 
  -1  -1   2     2883.26     3166.58    123.68 o 
   0  -1   2     2118.62     2030.87     93.17 o 
   1  -1   2     1892.54     1698.40    100.01 o 
   2  -1   2      744.12      649.74     84.64 o 
   3  -1   2    15996.65    13774.03    322.61 o 
   4  -1   2    18633.25    16006.86    400.77 o 
   5  -1   2     5918.05     5467.19    282.61 o 
   6  -1   2     2866.76     3176.16    244.13 o 
   7  -1   2     4797.91     5334.25    345.92 o 
   8  -1   2     2575.21     2555.68    290.14 o 
  -8   0   2       13.41      149.99     83.85 o 
  -7   0   2      224.28      303.61     98.77 o 
  -6   0   2     1356.31     1545.58    177.61 o 
  -3   0   2    12139.15    12601.13    312.47 o 
  -2   0   2     7519.16     7512.22    207.87 o 
  -1   0   2     6030.76     6157.81    153.86 o 
   0   0   2    39341.75    35977.50    295.61 o 
   1   0   2    28819.41    24637.45    291.54 o 
   2   0   2    43124.48    33704.55    417.76 o 
   3   0   2    18094.02    15723.04    339.16 o 
   4   0   2    13593.86    11985.81    344.75 o 
   5   0   2     5651.19     5409.63    283.82 o 
   6   0   2     4420.87     4506.02    297.78 o 
   7   0   2     3009.48     3551.90    276.09 o 
   8   0   2     1128.01     1108.75    185.70 o 
  -8   1   2      982.40     1100.39    219.28 o 
  -7   1   2      729.60      737.36    108.79 o 
  -6   1   2     2397.57     2714.21    227.79 o 
  -5   1   2     8292.46     8958.51    347.89 o 
  -3   1   2     5048.75     5344.43    215.28 o 
  -2   1   2     2216.67     2330.38    130.64 o 
  -1   1   2    22462.75    24388.77    305.95 o 
   0   1   2    29889.05    30996.45    283.86 o 
   1   1   2    16571.16    16402.68    231.90 o 
   3   1   2     8464.83     8561.16    260.43 o 
   4   1   2     4913.64     4673.45    212.86 o 
   5   1   2     2986.79     2919.95    197.05 o 
   6   1   2      374.30      210.41    120.26 o 
   7   1   2       45.15      222.64    106.61 o 
   8   1   2       66.05      312.63    118.65 o 
  -8   2   2     1675.40     1829.05    248.82 o 
  -7   2   2     3080.65     3136.25    283.58 o 
  -6   2   2     5324.57     5743.80    329.54 o 
  -3   2   2     2572.61     3292.47    192.66 o 
  -2   2   2    11297.28    12653.73    303.06 o 
  -1   2   2     7958.60     9166.95    226.79 o 
   0   2   2     7633.96     7965.28    182.07 o 
   1   2   2      843.68      799.74     84.76 o 
   2   2   2        6.80       45.88     78.00 o 
   3   2   2      231.46      105.97     79.08 o 
   4   2   2     1854.58     1711.88    144.28 o 
   5   2   2      478.53      611.14     99.81 o 
   6   2   2     3504.94     3627.04    238.18 o 
   7   2   2     2757.47     3564.86    254.64 o 
   8   2   2     1206.55      965.95    172.09 o 
  -7   3   2     1511.09     1349.69    175.21 o 
  -6   3   2     1163.52     1180.95    170.73 o 
  -5   3   2     1092.86     1113.46    155.51 o 
  -4   3   2      237.22      215.12     75.49 o 
  -3   3   2      648.47      603.29     77.66 o 
  -2   3   2        9.37       -7.69     86.61 o 
  -1   3   2      406.43      561.56     86.61 o 
   0   3   2      376.02      494.95     74.98 o 
   1   3   2      747.35     1136.48     92.93 o 
   2   3   2     1079.75     1315.93    106.85 o 
   3   3   2     2881.27     2598.63    150.92 o 
   4   3   2     4084.55     3967.53    200.87 o 
   5   3   2     2091.09     1959.55    172.01 o 
   6   3   2     4741.14     4542.56    260.03 o 
   7   3   2     3808.56     3894.32    273.92 o 
   8   3   2     2966.26     2977.30    262.08 o 
  -7   4   2      106.11      317.56     96.36 o 
  -6   4   2      546.47      642.61    149.68 o 
  -5   4   2      393.92      203.53    134.42 o 
  -4   4   2      468.82      602.26     86.98 o 
  -3   4   2     7707.21     8454.91    310.18 o 
  -2   4   2    14338.08    16071.37    387.97 o 
  -1   4   2     9171.62    10315.26    277.78 o 
   0   4   2      386.29      435.67     81.82 o 
   1   4   2    12123.61    12501.24    272.75 o 
   2   4   2    19533.09    20521.86    362.58 o 
   3   4   2    23519.36    25554.70    438.44 o 
   4   4   2    10415.73    11070.89    324.51 o 
   5   4   2     3319.67     3308.09    207.67 o 
   6   4   2     3370.38     2946.64    225.98 o 
   7   4   2     4929.40     4934.20    303.14 o 
   8   4   2     3401.82     3719.13    288.24 o 
  -7   5   2     1079.00     1085.96    134.58 o 
  -6   5   2     3452.36     3503.81    286.67 o 
  -5   5   2     2483.94     3024.19    253.59 o 
  -4   5   2     2552.93     2686.48    219.70 o 
  -3   5   2     5519.49     5915.61    197.41 o 
  -2   5   2    11224.54    14239.68    383.63 o 
  -1   5   2     5977.70     6425.69    241.80 o 
   0   5   2     7153.99     7846.47    244.70 o 
   1   5   2     9211.58     9893.20    270.37 o 
   2   5   2     8596.57     9165.46    269.69 o 
   3   5   2     4782.73     4654.05    213.55 o 
   4   5   2     3541.39     3765.81    202.72 o 
   5   5   2     2425.43     2730.15    202.12 o 
   6   5   2     2907.97     2816.48    223.25 o 
   7   5   2     1693.28     1593.68    182.32 o 
   8   5   2      462.27      146.26    146.26 o 
  -6   6   2     7289.54     8329.42    430.84 o 
  -5   6   2     7954.56     8700.13    414.66 o 
  -4   6   2     3097.78     3714.17    257.50 o 
  -3   6   2     4377.04     4773.06    262.73 o 
  -2   6   2     6144.42     6954.05    293.23 o 
  -1   6   2     9041.26     9993.77    320.20 o 
   0   6   2     5493.60     5498.05    230.93 o 
   1   6   2     1669.35     1750.07    147.06 o 
   2   6   2       59.08      275.12     94.46 o 
   3   6   2      745.33      806.01    103.63 o 
   4   6   2     1395.40     1670.30    158.29 o 
   5   6   2       30.51     -134.22     84.40 o 
   6   6   2        1.35     -100.09     96.51 o 
   7   6   2      104.15      230.33    111.68 o 
   8   6   2      247.32      226.39    140.66 o 
  -6   7   2     2981.71     3725.40    305.95 o 
  -5   7   2     2403.78     2706.37    262.81 o 
  -4   7   2     1030.55      967.71    147.00 o 
  -3   7   2     1193.98     1126.05    107.22 o 
  -2   7   2     2494.79     2602.21    213.10 o 
  -1   7   2      740.81      636.94    111.00 o 
   0   7   2       90.87       29.06     91.24 o 
   1   7   2      233.89      136.11     93.09 o 
   2   7   2      161.75       21.89     86.77 o 
   3   7   2       45.90     -135.15     89.23 o 
   4   7   2      264.80      302.77    102.83 o 
   5   7   2     2184.09     2099.37    193.54 o 
   6   7   2     2636.49     2455.27    215.48 o 
   7   7   2      914.01      902.85    153.62 o 
   8   7   2      613.86      645.15    155.83 o 
  -5   8   2       16.36      141.14    126.05 o 
  -4   8   2      302.25      281.56    349.22 o 
  -3   8   2      123.98      240.67     82.23 o 
  -2   8   2     1270.56     1455.27    175.55 o 
  -1   8   2     3695.47     4089.99    249.45 o 
   0   8   2     6614.65     7279.24    303.70 o 
   1   8   2     6478.84     6996.06    290.98 o 
   2   8   2     5760.89     6534.48    282.69 o 
   3   8   2     5476.72     5532.10    276.13 o 
   4   8   2     3728.47     3418.65    230.37 o 
   5   8   2     4334.40     4667.85    276.53 o 
   6   8   2     3733.72     3479.02    258.58 o 
   7   8   2     2645.14     2715.58    236.65 o 
  -5   9   2      265.22      556.12    144.93 o 
  -4   9   2     2787.52     2791.58    188.88 o 
  -3   9   2     4589.92     5368.14    232.05 o 
  -2   9   2     4294.94     5283.26    302.65 o 
  -1   9   2     4531.46     4992.60    284.30 o 
   0   9   2     5341.97     5840.31    294.16 o 
   1   9   2     8202.70     9931.15    368.86 o 
   2   9   2    11082.82    12087.99    403.27 o 
   3   9   2     4422.70     4499.90    268.68 o 
   4   9   2     1238.00     1259.55    162.43 o 
   5   9   2     2076.24     1923.49    205.26 o 
   6   9   2     3546.03     3381.62    282.29 o 
   7   9   2     1504.97     1668.17    213.35 o 
  -4  10   2     4170.83     4356.36    429.27 o 
  -3  10   2     7343.49     8108.52    295.50 o 
  -2  10   2     7684.35     8556.45    416.23 o 
  -1  10   2     4236.30     5121.03    301.24 o 
   0  10   2     4090.95     4858.70    286.31 o 
   1  10   2     5248.72     5316.14    296.66 o 
   2  10   2     3818.44     4277.30    270.46 o 
   3  10   2     2200.12     2339.76    209.08 o 
   4  10   2      396.45      585.10    118.57 o 
   5  10   2      374.55      449.31    131.97 o 
   6  10   2      125.28      141.87    132.61 o 
   7  10   2        2.17      241.04    138.45 o 
  -3  11   2     2552.11     2883.19    195.18 o 
  -2  11   2     4696.75     5776.96    357.63 o 
  -1  11   2     3222.18     3196.73    273.80 o 
   0  11   2      528.76      745.89    145.29 o 
   1  11   2      168.71      222.68    130.92 o 
   2  11   2      247.75      304.38    116.63 o 
   3  11   2      139.50      318.35    122.87 o 
   4  11   2       22.93     -136.64    115.06 o 
   5  11   2     1076.82     1099.13    184.21 o 
   6  11   2     1200.63     1182.52    171.81 o 
  -2  12   2      206.09     -172.86    114.62 o 
  -1  12   2       19.61     -207.23    111.84 o 
   0  12   2      515.40      606.83    150.16 o 
   1  12   2     1185.89     1723.23    198.25 o 
   2  12   2     1257.27     1388.54    189.08 o 
   3  12   2     1278.25     1320.68    184.21 o 
   4  12   2     3074.09     3041.46    261.36 o 
   5  12   2     3608.87     4018.88    314.44 o 
  -1  13   2     1721.82     2281.53    255.97 o 
   0  13   2     2454.21     2807.71    282.53 o 
   1  13   2     2181.93     2307.93    258.14 o 
   2  13   2     3291.96     3920.24    328.97 o 
   3  13   2     3685.39     3617.78    302.65 o 
   4  13   2     3617.89     4179.66    325.67 o 
  -3 -12   3      113.11      145.17    127.26 o 
  -2 -12   3      588.93      746.73    158.13 o 
  -1 -12   3     1598.88     1258.87    188.63 o 
   0 -12   3     2181.51     2068.02    244.58 o 
  -4 -11   3     1217.10     1318.99    182.24 o 
  -3 -11   3     2692.55     3089.11    270.29 o 
  -2 -11   3     2779.00     3008.41    261.48 o 
  -1 -11   3     2028.42     2069.55    224.33 o 
   0 -11   3     3469.34     3464.33    283.29 o 
   1 -11   3     3978.13     3807.67    307.60 o 
   2 -11   3     3463.59     3623.06    299.92 o 
  -5 -10   3     2589.21     2576.13    248.00 o 
  -4 -10   3     2858.00     3249.65    257.82 o 
  -3 -10   3     4404.64     4143.52    294.52 o 
  -2 -10   3     3961.89     3561.44    280.96 o 
  -1 -10   3     1958.27     1971.27    208.40 o 
   0 -10   3     2678.32     2402.14    233.07 o 
   1 -10   3     4980.94     4881.24    326.40 o 
   2 -10   3     2402.36     2428.30    239.71 o 
   3 -10   3      515.35      217.97    150.36 o 
  -6  -9   3     1378.89     1316.45    130.86 o 
  -5  -9   3     1390.40     1480.86    183.64 o 
  -4  -9   3     1705.24     1600.28    196.20 o 
  -3  -9   3     1821.85     1392.24    172.74 o 
  -2  -9   3     1986.18     2075.50    211.37 o 
  -1  -9   3      455.21      537.77    128.87 o 
   0  -9   3      234.73      -73.01    108.91 o 
   1  -9   3      209.75      109.83    116.35 o 
   2  -9   3      190.57     -129.23    111.16 o 
   3  -9   3       74.33      182.96    120.46 o 
   4  -9   3      250.60      395.10    140.14 o 
  -7  -8   3     1175.92     1222.39    140.06 o 
  -6  -8   3      445.23      514.09     93.30 o 
  -5  -8   3       62.09       52.32    104.60 o 
  -4  -8   3      204.97      142.23    103.23 o 
  -3  -8   3      411.67      196.08    124.88 o 
  -2  -8   3       68.33      -54.29     96.15 o 
  -1  -8   3     1310.04     1243.65    153.82 o 
   0  -8   3     1787.78     1797.44    187.59 o 
   1  -8   3      966.87      916.09    140.22 o 
   2  -8   3     1474.41     1290.62    160.10 o 
   3  -8   3     1902.48     1821.31    199.94 o 
   4  -8   3     3228.58     2560.51    249.93 o 
   5  -8   3     2778.71     2629.90    257.82 o 
  -7  -7   3       41.53     -432.69    445.27 o 
  -6  -7   3      586.17      532.20     98.70 o 
  -5  -7   3     1360.09     1286.92    169.48 o 
  -4  -7   3     1499.10     1552.91    179.26 o 
  -3  -7   3     1185.76     1006.52    133.66 o 
  -2  -7   3     1175.47     1076.43    131.36 o 
  -1  -7   3     4254.96     4413.33    242.20 o 
   0  -7   3     3884.99     3501.75    221.07 o 
   1  -7   3     3487.05     3138.85    214.07 o 
   2  -7   3     4098.61     3937.50    248.32 o 
   3  -7   3     4344.47     3705.84    251.54 o 
   4  -7   3     3942.41     3849.36    277.94 o 
   5  -7   3     2838.19     2634.65    253.95 o 
  -7  -6   3     1621.36     1512.45    137.81 o 
  -6  -6   3     2742.94     2858.46    245.02 o 
  -5  -6   3     4256.14     4131.61    263.57 o 
  -4  -6   3     5238.60     4378.00    254.36 o 
  -3  -6   3     7612.58     7329.26    300.44 o 
  -2  -6   3     7566.75     6717.80    279.91 o 
  -1  -6   3     5680.46     4982.02    241.08 o 
   0  -6   3     7179.02     6823.04    284.02 o 
   1  -6   3     9272.15     8551.46    315.53 o 
   2  -6   3     4882.23     4486.94    250.25 o 
   3  -6   3     1877.25     1533.55    173.06 o 
   4  -6   3     2311.10     2128.35    210.33 o 
   5  -6   3     2040.49     2065.64    222.56 o 
   6  -6   3      697.56      610.13    150.84 o 
  -7  -5   3     2537.61     2621.16    176.51 o 
  -6  -5   3     3181.49     3389.59    253.23 o 
  -5  -5   3     5780.54     6025.56    302.93 o 
  -4  -5   3     6496.10     5952.23    279.87 o 
  -3  -5   3     2558.10     2586.91    191.45 o 
  -2  -5   3     1541.17     1393.81    141.71 o 
  -1  -5   3     3216.24     2970.38    179.66 o 
   0  -5   3     3195.23     2922.09    176.20 o 
   1  -5   3     1811.55     1708.30    145.33 o 
   2  -5   3      177.14      128.79     91.88 o 
   3  -5   3       22.78      -46.81     88.74 o 
   4  -5   3      381.55      549.64    114.26 o 
   5  -5   3      118.95      -25.36    114.70 o 
   6  -5   3       13.48      -54.49    130.76 o 
  -8  -4   3     3313.14     3527.08    340.91 o 
  -7  -4   3     2359.49     2271.00    159.36 o 
  -6  -4   3     1295.13     1249.25    159.58 o 
  -5  -4   3     1595.42     1423.31    160.26 o 
  -4  -4   3     1077.67     1007.12    119.41 o 
  -3  -4   3      479.37      404.92     88.58 o 
  -2  -4   3      438.84      332.96     92.20 o 
  -1  -4   3      223.79      245.70     77.51 o 
   0  -4   3      331.27      247.47     93.65 o 
   1  -4   3      927.10      758.32    104.60 o 
   2  -4   3     1719.95     1706.28    150.44 o 
   3  -4   3     3099.10     2776.96    190.04 o 
   4  -4   3     2816.69     2625.91    200.55 o 
   5  -4   3     1924.82     1960.80    196.08 o 
   6  -4   3     2133.84     1777.84    213.91 o 
   7  -4   3     1095.72     1231.06    180.46 o 
  -8  -3   3     1729.79     1506.30    260.37 o 
  -7  -3   3        7.48      -82.02    108.10 o 
  -6  -3   3      628.03      714.69    126.70 o 
  -5  -3   3      124.56      -12.03     90.19 o 
  -4  -3   3        6.61      -42.70     77.84 o 
  -3  -3   3      238.73      284.74     80.33 o 
  -2  -3   3     1777.84     1605.06    133.34 o 
  -1  -3   3    12047.19    11573.64    284.54 o 
   0  -3   3     9609.07     8676.51    245.46 o 
   1  -3   3     1656.04     1325.31    118.61 o 
   2  -3   3     1488.90     1298.11    125.29 o 
   3  -3   3     9625.23     8259.76    292.07 o 
   4  -3   3     7102.28     6162.68    281.40 o 
   5  -3   3     3251.40     2863.49    224.09 o 
   6  -3   3      988.55      742.14    143.80 o 
   7  -3   3     1686.06     1847.95    205.86 o 
  -8  -2   3      161.12      123.68    241.36 o 
  -7  -2   3     2101.39     1985.74    151.14 o 
  -6  -2   3     4167.58     3976.38    255.28 o 
  -5  -2   3     2251.98     2181.43    192.82 o 
  -4  -2   3     8391.18     8236.46    295.25 o 
  -3  -2   3    15088.92    14856.78    356.46 o 
  -2  -2   3    22063.79    20805.43    376.38 o 
  -1  -2   3    25212.76    24150.39    370.83 o 
   0  -2   3    37157.26    32574.71    420.33 o 
   1  -2   3    11516.41    10165.46    251.46 o 
   2  -2   3     6528.19     5465.41    206.42 o 
   3  -2   3    10787.55     9708.26    296.05 o 
   4  -2   3     6125.59     5536.17    256.25 o 
   5  -2   3     1858.30     1663.70    176.88 o 
   6  -2   3     1742.06     1671.47    187.71 o 
   7  -2   3      687.14      897.09    157.85 o 
  -8  -1   3     1747.53     1675.04    142.29 o 
  -7  -1   3     2431.14     2570.33    393.43 o 
  -6  -1   3     3233.79     3193.87    233.99 o 
  -5  -1   3     9438.20     9776.72    365.44 o 
  -4  -1   3    17846.25    18114.20    439.05 o 
  -3  -1   3    14469.67    15211.39    354.49 o 
  -2  -1   3     6552.64     6708.54    212.82 o 
  -1  -1   3    15547.42    15536.82    278.02 o 
   0  -1   3     9307.87     8986.08    204.85 o 
   1  -1   3     6626.54     6142.56    182.56 o 
   2  -1   3      827.85      677.47     86.41 o 
   3  -1   3     2044.05     1641.77    143.48 o 
   4  -1   3      619.87      484.73     99.65 o 
   5  -1   3      335.90      313.92    107.94 o 
   6  -1   3      104.53     -104.12     94.22 o 
   7  -1   3        6.35       76.71    115.06 o 
   8  -1   3      168.05      178.13    142.51 o 
  -8   0   3     2778.15     2951.67    534.53 o 
  -7   0   3     3046.16     3438.88    488.51 o 
  -6   0   3     6800.34     6778.33    335.98 o 
  -3   0   3     2858.28     3194.76    173.26 o 
  -2   0   3     1352.69     1409.63    112.85 o 
  -1   0   3     5294.54     5563.41    166.22 o 
   0   0   3     1920.81     2044.19    100.62 o 
   1   0   3     2114.32     1844.65    103.39 o 
   2   0   3     3513.42     2989.46    147.06 o 
   3   0   3     1500.65     1447.26    125.21 o 
   4   0   3      632.59      499.34     94.14 o 
   5   0   3     2421.83     2486.82    189.84 o 
   6   0   3     2993.18     3146.78    239.71 o 
   7   0   3     3189.79     3477.89    286.43 o 
   8   0   3      940.67      853.34    177.16 o 
  -8   1   3     1415.80     1490.47    141.15 o 
  -7   1   3     1904.07     1814.21    151.13 o 
  -6   1   3     2652.74     2377.27    219.34 o 
  -5   1   3     1975.57     2148.83    185.78 o 
  -4   1   3      967.99      893.07    119.89 o 
  -3   1   3      824.34      844.53    109.15 o 
  -2   1   3       17.01      138.49     73.73 o 
  -1   1   3      339.16      185.29     71.60 o 
   0   1   3     1728.96     1733.85     97.44 o 
   1   1   3     2436.07     2345.36    117.12 o 
   3   1   3     6509.95     5965.43    218.42 o 
   4   1   3     5303.35     4478.69    215.28 o 
   5   1   3     4516.15     3990.22    235.96 o 
   6   1   3     4327.03     4643.66    296.58 o 
   7   1   3     4059.19     4163.48    294.84 o 
   8   1   3     2054.08     2046.69    226.83 o 
  -7   2   3       26.80      143.24     89.05 o 
  -6   2   3      125.90      162.03    121.18 o 
  -5   2   3      262.29      332.43    117.32 o 
  -4   2   3     1071.82     1143.32    129.27 o 
  -3   2   3     9920.84    10496.81    323.26 o 
  -2   2   3    26537.88    29286.95    466.46 o 
  -1   2   3    24674.33    25331.09    368.42 o 
   0   2   3    18620.50    20353.87    302.05 o 
   1   2   3    12826.45    13269.83    256.85 o 
   3   2   3    35237.43    34861.67    533.14 o 
   4   2   3    10414.63    11163.78    336.54 o 
   5   2   3     5115.04     5218.58    253.27 o 
   6   2   3     3033.20     2507.43    209.32 o 
   7   2   3     3493.90     3553.27    250.98 o 
   8   2   3     2022.98     1991.67    219.38 o 
  -7   3   3      984.90     1131.47    249.67 o 
  -6   3   3     2165.02     2208.56    227.96 o 
  -5   3   3     2551.63     2819.58    222.72 o 
  -4   3   3     3827.95     4139.66    238.22 o 
  -3   3   3    12826.66    14261.66    397.63 o 
  -2   3   3    23408.23    25691.38    470.32 o 
  -1   3   3    13546.25    15122.53    322.86 o 
   0   3   3    10945.28    11106.02    255.28 o 
   1   3   3    16461.23    17149.61    312.59 o 
   3   3   3    16608.74    16789.17    363.83 o 
   4   3   3     5057.77     5321.45    235.36 o 
   5   3   3     1372.73     1431.56    152.17 o 
   6   3   3     1037.05     1057.67    153.14 o 
   7   3   3      456.29      500.06    124.04 o 
   8   3   3       18.98      -77.39     99.09 o 
  -7   4   3     3004.95     3199.39    269.93 o 
  -6   4   3     6896.79     7742.15    393.89 o 
  -5   4   3     7210.85     7743.92    367.37 o 
  -4   4   3     6696.19     6931.87    321.93 o 
  -3   4   3     6236.82     7329.26    304.50 o 
  -2   4   3    11278.03    12438.46    356.50 o 
  -1   4   3    15763.51    17295.75    374.85 o 
   0   4   3    22290.06    23343.16    398.52 o 
   1   4   3     2979.56     2942.93    148.91 o 
   2   4   3      947.01      973.24    110.19 o 
   3   4   3      608.00      549.93     99.05 o 
   4   4   3      104.89      -16.18     87.82 o 
   5   4   3       53.48      102.83     92.65 o 
   6   4   3     1114.98     1066.61    144.24 o 
   7   4   3     1270.45     1431.88    182.96 o 
   8   4   3      917.82      879.42    153.82 o 
  -7   5   3     1844.27     1809.56    243.99 o 
  -6   5   3     4479.10     4990.39    325.27 o 
  -5   5   3     3373.49     3324.55    269.53 o 
  -4   5   3     1830.60     1709.98    132.45 o 
  -3   5   3     3668.20     3976.90    184.47 o 
  -2   5   3     4295.35     5053.29    247.52 o 
  -1   5   3     5286.86     5627.04    234.72 o 
   0   5   3     2489.41     2698.72    165.61 o 
   1   5   3      248.59      309.57     80.77 o 
   2   5   3     1525.63     1638.35    137.36 o 
   3   5   3       29.86     -150.64     81.58 o 
   4   5   3     1805.17     2057.92    164.12 o 
   5   5   3     4626.10     4784.69    250.33 o 
   6   5   3     4703.36     5332.64    286.71 o 
   7   5   3     3553.00     3356.63    259.55 o 
   8   5   3     1605.68     1575.32    199.90 o 
  -6   6   3      236.36      358.03    141.87 o 
  -5   6   3        6.48     -160.22    112.17 o 
  -4   6   3        1.46       29.32    123.66 o 
  -3   6   3      275.17      213.85     77.89 o 
  -2   6   3     1217.19     1256.21    150.76 o 
  -1   6   3     5788.65     6050.39    262.81 o 
   0   6   3     4207.92     4670.79    219.70 o 
   1   6   3     6684.83     6352.20    246.99 o 
   2   6   3     9017.45     9674.05    300.04 o 
   3   6   3     9935.38    10382.03    320.40 o 
   4   6   3     9990.70    10137.09    343.78 o 
   5   6   3     9556.13     9849.89    365.28 o 
   6   6   3     7117.10     7524.94    347.57 o 
   7   6   3     4598.75     5124.69    317.50 o 
   8   6   3     2154.77     2353.20    246.67 o 
  -6   7   3      118.76      279.91    145.33 o 
  -5   7   3      681.91      730.47    156.76 o 
  -4   7   3     1819.74     1982.10    151.06 o 
  -3   7   3     3219.55     3539.25    223.39 o 
  -2   7   3     5090.97     5710.03    288.20 o 
  -1   7   3     2816.50     2877.69    201.80 o 
   0   7   3     3460.18     3496.04    210.77 o 
   1   7   3    10508.27    11793.19    351.87 o 
   2   7   3    21191.58    22233.25    475.83 o 
   3   7   3    10976.16    11167.52    359.48 o 
   4   7   3     4627.62     5343.06    265.71 o 
   5   7   3     3588.07     4065.85    255.64 o 
   6   7   3     5439.08     5552.99    310.46 o 
   7   7   3     3865.78     3678.11    275.49 o 
   8   7   3      586.31      367.09    147.82 o 
  -5   8   3     3066.81     3347.69    285.75 o 
  -4   8   3     4712.48     4846.74    224.85 o 
  -3   8   3     5898.06     6501.42    234.83 o 
  -2   8   3     4120.76     4783.32    285.11 o 
  -1   8   3     4530.04     4777.40    261.16 o 
   0   8   3     5361.65     5184.45    263.01 o 
   1   8   3    11249.97    12578.75    387.17 o 
   2   8   3    10691.70    11374.83    369.86 o 
   3   8   3     2051.24     2159.82    190.45 o 
   4   8   3      367.89      204.57    123.60 o 
   5   8   3      977.20      939.71    139.33 o 
   6   8   3     1261.72     1044.43    163.56 o 
   7   8   3      225.71      412.20    122.75 o 
  -5   9   3     1551.18     1511.69    208.72 o 
  -4   9   3     1261.26     1186.99    127.97 o 
  -3   9   3     2361.20     2779.09    172.51 o 
  -2   9   3     4781.80     5484.09    311.31 o 
  -1   9   3     4058.83     3889.04    260.43 o 
   0   9   3     1547.11     1818.05    181.79 o 
   1   9   3      211.25      230.17    110.36 o 
   2   9   3      380.11      246.19    119.93 o 
   3   9   3      485.86      462.83    116.27 o 
   4   9   3      175.86      123.40    101.06 o 
   5   9   3       29.78       54.29    118.89 o 
   6   9   3      808.39      733.45    146.42 o 
   7   9   3      759.80     1068.74    165.29 o 
  -4  10   3       31.60       57.14    240.47 o 
  -3  10   3       61.65      139.73     90.85 o 
  -2  10   3      225.81      454.66    126.53 o 
  -1  10   3       42.98      171.69    114.46 o 
   0  10   3     1789.58     1865.66    195.15 o 
   1  10   3     3054.42     3328.90    239.83 o 
   2  10   3      518.77      567.19    133.74 o 
   3  10   3      209.33      276.69    130.36 o 
   4  10   3     1291.75     1556.41    188.07 o 
   5  10   3     4421.00     4456.32    299.43 o 
   6  10   3     3659.37     3407.66    282.17 o 
   7  10   3     1577.10     1385.28    197.65 o 
  -3  11   3      747.62      857.07    114.85 o 
  -2  11   3     1432.91     1556.33    196.60 o 
  -1  11   3     2094.97     2773.21    246.03 o 
   0  11   3     2190.25     2275.49    226.14 o 
   1  11   3     2583.98     2297.83    225.74 o 
   2  11   3     2775.45     3150.36    243.97 o 
   3  11   3     2314.37     2455.47    230.45 o 
   4  11   3     4654.61     4750.64    310.50 o 
   5  11   3     4236.82     4623.62    327.65 o 
   6  11   3     2162.86     1894.19    211.01 o 
  -2  12   3     2807.47     2908.44    287.16 o 
  -1  12   3     2801.64     2648.13    264.82 o 
   0  12   3     2850.88     3611.47    281.40 o 
   1  12   3     4327.70     4511.86    313.88 o 
   2  12   3     2748.47     3023.99    262.16 o 
   3  12   3     2002.28     2244.66    239.83 o 
   4  12   3     1278.48     1287.72    184.41 o 
   5  12   3     1437.81     1586.39    191.85 o 
  -1  13   3     1319.23     1195.56    199.58 o 
   0  13   3     1825.23     2317.14    242.24 o 
   1  13   3     1675.12     1693.97    206.66 o 
   2  13   3      595.35      653.96    159.25 o 
   3  13   3       15.85      -41.01    117.96 o 
   4  13   3      147.78      284.18    131.69 o 
  -4 -11   4      982.15     1069.55    169.80 o 
  -3 -11   4      513.88      251.42    156.92 o 
  -2 -11   4      436.51      531.17    135.27 o 
  -1 -11   4       31.47      262.33    115.51 o 
   0 -11   4       25.42       65.52     99.13 o 
   1 -11   4       81.92     -143.68    121.18 o 
  -5 -10   4       55.41       58.80     99.13 o 
  -4 -10   4      112.32     -139.65    117.20 o 
  -3 -10   4       82.89     -196.44     95.95 o 
  -2 -10   4      239.42      425.40    118.57 o 
  -1 -10   4     1535.55     1383.63    179.06 o 
   0 -10   4     2800.80     2648.41    251.30 o 
   1 -10   4     2794.08     2790.28    243.57 o 
   2 -10   4     2403.14     2198.46    236.00 o 
   3 -10   4     1519.11     1241.76    190.37 o 
  -6  -9   4      101.91      -53.27    144.18 o 
  -5  -9   4     1297.81     1271.34    176.04 o 
  -4  -9   4     1466.07     1320.52    173.62 o 
  -3  -9   4     1176.33     1027.85    162.07 o 
  -2  -9   4     2948.33     2775.47    236.37 o 
  -1  -9   4     7746.79     7308.70    363.46 o 
   0  -9   4     6970.23     7009.22    356.46 o 
   1  -9   4     3423.21     2936.66    252.10 o 
   2  -9   4     3112.32     2675.05    252.95 o 
   3  -9   4     2995.15     2592.47    259.27 o 
   4  -9   4     2042.37     1827.02    233.15 o 
  -6  -8   4     1442.72     1478.99    133.52 o 
  -5  -8   4     3042.34     3120.38    261.24 o 
  -4  -8   4     6503.23     6151.09    334.29 o 
  -3  -8   4     8645.83     8265.11    371.68 o 
  -2  -8   4     8814.08     8503.05    367.81 o 
  -1  -8   4     4619.39     4546.91    273.51 o 
   0  -8   4     5322.01     5691.92    305.87 o 
   1  -8   4     6953.21     6211.30    329.70 o 
   2  -8   4     2548.51     2752.29    220.71 o 
   3  -8   4     1602.80     1723.51    196.56 o 
   4  -8   4      934.50      848.19    150.32 o 
  -7  -7   4     1412.79     1386.04    209.70 o 
  -6  -7   4     2753.86     3208.54    189.17 o 
  -5  -7   4     5516.93     5565.14    318.03 o 
  -4  -7   4     6803.19     5960.81    312.59 o 
  -3  -7   4     4561.40     4250.82    262.45 o 
  -2  -7   4     2735.55     2785.53    210.01 o 
  -1  -7   4     2124.94     2052.32    180.34 o 
   0  -7   4     2984.40     2908.89    206.75 o 
   1  -7   4     2809.23     2497.49    200.47 o 
   2  -7   4      702.16      683.79    119.93 o 
   3  -7   4      388.88      199.66    120.34 o 
   4  -7   4      147.92      331.99    106.37 o 
   5  -7   4       52.38      -13.04    135.31 o 
  -7  -6   4     1767.24     1770.11    148.97 o 
  -6  -6   4     1909.95     1902.44    216.00 o 
  -5  -6   4     1780.24     1873.07    197.37 o 
  -4  -6   4     1462.60     1326.80    165.57 o 
  -3  -6   4      671.21      593.63    121.58 o 
  -2  -6   4      196.62       60.49    104.68 o 
  -1  -6   4       93.20      230.89     94.38 o 
   0  -6   4       22.50       52.76     87.05 o 
   1  -6   4      904.17      921.88    122.15 o 
   2  -6   4     5021.79     4371.72    252.87 o 
   3  -6   4     2110.10     2187.23    191.25 o 
   4  -6   4     4369.52     4430.04    286.63 o 
   5  -6   4     2858.08     3155.39    266.19 o 
   6  -6   4     2078.44     2402.87    255.73 o 
  -7  -5   4      305.09      203.85    191.57 o 
  -6  -5   4        2.10      118.16    115.43 o 
  -5  -5   4      148.68       99.33    101.70 o 
  -4  -5   4       22.46      -58.76     89.67 o 
  -3  -5   4       31.34     -214.07     80.61 o 
  -2  -5   4      364.16      417.11     96.79 o 
  -1  -5   4     6275.66     6049.11    254.52 o 
   0  -5   4     6565.96     6796.20    270.74 o 
   1  -5   4     3137.84     2539.26    185.66 o 
   2  -5   4     4402.22     3839.70    221.11 o 
   3  -5   4     8590.64     8183.21    333.68 o 
   4  -5   4     5122.69     4609.05    275.37 o 
   5  -5   4     6353.13     6056.23    332.96 o 
   6  -5   4     2406.44     2564.30    248.48 o 
  -7  -4   4     1285.12     1134.41    124.03 o 
  -6  -4   4     2211.93     1902.45    207.07 o 
  -5  -4   4     2616.45     2160.02    199.30 o 
  -4  -4   4     2792.25     2239.79    186.66 o 
  -3  -4   4     4042.88     4020.25    220.35 o 
  -2  -4   4    10882.26    10908.89    328.73 o 
  -1  -4   4    17346.42    16634.50    388.42 o 
   0  -4   4    18547.66    17404.65    388.94 o 
   1  -4   4     5834.05     5362.22    233.63 o 
   2  -4   4     7588.19     6838.42    272.23 o 
   3  -4   4    10047.00     8658.76    321.25 o 
   4  -4   4    12878.49    11985.20    418.84 o 
   5  -4   4     2351.32     2632.11    211.33 o 
   6  -4   4      869.28      770.36    151.13 o 
   7  -4   4      656.58      602.05    158.69 o 
  -8  -3   4     1468.02     1366.57    136.01 o 
  -7  -3   4     2617.54     2342.02    166.93 o 
  -6  -3   4     2040.84     2284.79    211.01 o 
  -5  -3   4     3971.40     3928.65    245.66 o 
  -4  -3   4     7317.83     6988.98    294.80 o 
  -3  -3   4     5932.48     5667.81    244.46 o 
  -2  -3   4     3545.12     3467.46    190.20 o 
  -1  -3   4    12149.02    12012.49    309.70 o 
   0  -3   4    10662.37     9666.37    277.06 o 
   1  -3   4     8424.42     7846.31    253.83 o 
   2  -3   4     6815.69     6284.31    247.68 o 
   3  -3   4     2890.58     2590.58    184.93 o 
   4  -3   4      925.10      908.84    130.96 o 
   5  -3   4     1588.10     1647.44    179.94 o 
   6  -3   4      134.67      -48.46    121.83 o 
   7  -3   4       28.66     -104.24    122.15 o 
  -8  -2   4     2359.81     2107.57    430.52 o 
  -7  -2   4     1621.39     1479.78    152.69 o 
  -6  -2   4     1389.60     1745.36    188.07 o 
  -5  -2   4     5580.23     4708.66    278.18 o 
  -4  -2   4     5117.94     5336.42    250.57 o 
  -3  -2   4     1075.06     1008.09    121.83 o 
  -2  -2   4      578.10      637.46     92.57 o 
  -1  -2   4     3328.08     3549.49    167.87 o 
   0  -2   4     8239.31     8079.86    241.36 o 
   1  -2   4      263.65      193.06     74.42 o 
   2  -2   4       89.27     -129.15     73.45 o 
   3  -2   4      626.04      498.85     93.01 o 
   4  -2   4      829.52      632.27    110.07 o 
   5  -2   4     1359.56     1395.22    158.05 o 
   6  -2   4     1033.36      880.27    153.66 o 
   7  -2   4     2499.59     2548.28    245.54 o 
  -8  -1   4      803.47      866.84    120.42 o 
  -7  -1   4      595.48      596.31    116.01 o 
  -6  -1   4      253.87      307.20    119.45 o 
  -5  -1   4      619.94      675.05    117.08 o 
  -4  -1   4      607.26      655.17    107.66 o 
  -3  -1   4       67.20      270.86     79.65 o 
  -2  -1   4       21.21        3.94     72.04 o 
  -1  -1   4       43.46      118.24     72.08 o 
   0  -1   4      258.70      209.16     80.25 o 
   1  -1   4      765.57      632.31     82.26 o 
   2  -1   4     4008.10     3438.65    176.40 o 
   3  -1   4     2848.27     2308.93    157.77 o 
   4  -1   4     3091.49     2892.59    184.97 o 
   5  -1   4     2956.77     2797.36    208.76 o 
   6  -1   4     5526.13     4993.28    295.17 o 
   7  -1   4     2634.02     2432.17    237.29 o 
   8  -1   4     2776.59     3265.87    287.32 o 
  -8   0   4       37.06      149.89     87.36 o 
  -7   0   4      424.13      341.57    107.86 o 
  -6   0   4     1856.50     1855.12    199.02 o 
  -5   0   4     1759.88     1990.14    178.69 o 
  -3   0   4     5246.34     5001.94    223.81 o 
  -2   0   4    14278.51    14526.16    326.84 o 
  -1   0   4    16485.22    16263.31    299.80 o 
   0   0   4     5489.07     4829.00    163.40 o 
   1   0   4    11545.70    10984.56    249.21 o 
   2   0   4    10389.39     8924.43    251.14 o 
   3   0   4    19110.48    16133.23    362.62 o 
   4   0   4    10839.63     8581.85    297.86 o 
   5   0   4     2624.36     2208.24    194.43 o 
   6   0   4     3041.16     2743.47    224.90 o 
   7   0   4     4543.07     4961.05    315.29 o 
   8   0   4     1839.61     1520.51    202.72 o 
  -7   1   4     3035.93     3738.98    198.56 o 
  -6   1   4     4067.66     4487.91    274.04 o 
  -5   1   4     2996.45     3084.76    221.96 o 
  -3   1   4    10332.42    10794.19    314.04 o 
  -2   1   4    13846.19    14201.49    318.67 o 
  -1   1   4    15400.21    16105.91    300.60 o 
   0   1   4     2235.68     2300.60    120.90 o 
   1   1   4     6818.56     6287.24    189.16 o 
   2   1   4    18835.59    17565.32    343.91 o 
   3   1   4     5994.89     5403.39    214.35 o 
   4   1   4     3584.21     3510.17    195.76 o 
   5   1   4     1195.98     1062.95    127.74 o 
   6   1   4      831.25      932.67    132.57 o 
   7   1   4     1125.65     1283.74    170.68 o 
   8   1   4      659.80      826.26    160.70 o 
  -7   2   4     3384.66     3663.65    281.76 o 
  -6   2   4     6472.34     6925.99    350.30 o 
  -5   2   4     5850.17     6358.04    307.97 o 
  -3   2   4     4916.94     5422.15    235.40 o 
  -2   2   4     6073.13     6855.32    236.49 o 
  -1   2   4     7986.58     8523.77    233.95 o 
   0   2   4     2941.02     2665.27    137.16 o 
   1   2   4      123.48      172.38     78.60 o 
   2   2   4      286.70      237.86     75.06 o 
   3   2   4       41.61      145.45     82.67 o 
   4   2   4       10.77      -26.20     77.07 o 
   5   2   4        3.40       -6.16     87.13 o 
   6   2   4       71.74      185.13    106.73 o 
   7   2   4      784.35      720.37    137.36 o 
   8   2   4      702.74      787.10    142.51 o 
  -7   3   4     2631.72     2832.19    376.12 o 
  -6   3   4     3849.10     4148.27    288.97 o 
  -5   3   4     3776.01     3716.79    250.57 o 
  -4   3   4     1102.19     1175.38    101.98 o 
  -3   3   4      399.49      686.08    102.23 o 
  -2   3   4      231.60      124.88    102.71 o 
  -1   3   4     1892.08     1877.93    142.71 o 
   0   3   4       33.53     -218.22     78.84 o 
   1   3   4     5151.49     5500.27    197.61 o 
   3   3   4      393.56      546.83     98.12 o 
   4   3   4       61.11      178.69    102.51 o 
   5   3   4     2190.31     2492.13    194.71 o 
   6   3   4     4530.00     5192.26    285.91 o 
   7   3   4     2132.54     2300.16    220.59 o 
   8   3   4     1513.59     1624.10    203.00 o 
  -7   4   4      106.55       46.58    213.97 o 
  -6   4   4       53.26      308.97    115.67 o 
  -5   4   4      319.21      489.44    114.94 o 
  -4   4   4      952.23      846.34     97.23 o 
  -3   4   4     3775.68     4586.80    246.39 o 
  -2   4   4     9719.61    11630.39    346.72 o 
  -1   4   4     9003.52     9185.91    285.06 o 
   0   4   4    13476.76    13472.02    322.17 o 
   1   4   4    14719.78    15396.44    341.05 o 
   2   4   4     7368.26     8220.40    272.27 o 
   3   4   4     8050.75     8344.64    286.84 o 
   4   4   4     9547.15    10209.53    338.91 o 
   5   4   4     5702.45     6026.49    289.93 o 
   6   4   4     4856.32     5155.72    293.32 o 
   7   4   4     3082.15     3229.53    257.01 o 
   8   4   4      731.50      739.37    156.40 o 
  -7   5   4      303.34      278.34    107.44 o 
  -6   5   4     1419.08     1625.11    194.71 o 
  -5   5   4     1688.68     1486.58    177.57 o 
  -4   5   4     3004.25     3025.26    167.72 o 
  -3   5   4     8126.17     8918.58    250.12 o 
  -2   5   4    17008.46    18297.56    454.50 o 
  -1   5   4    11358.79    12204.02    347.93 o 
   0   5   4     5170.64     5016.43    222.12 o 
   1   5   4    13776.56    13772.34    346.32 o 
   2   5   4    13877.24    14683.72    362.70 o 
   3   5   4    13594.22    14562.26    378.07 o 
   4   5   4     3396.25     3335.38    208.48 o 
   5   5   4     1260.28     1353.32    151.49 o 
   6   5   4     1858.83     1990.14    194.35 o 
   7   5   4     1746.04     2425.41    216.49 o 
   8   5   4      698.76     1005.76    171.37 o 
  -6   6   4     2989.18     2977.22    280.80 o 
  -5   6   4     5503.23     5299.80    342.05 o 
  -4   6   4     8962.59     8981.54    392.16 o 
  -3   6   4    12960.55    13941.46    565.80 o 
  -2   6   4    13605.51    15090.17    439.85 o 
  -1   6   4     5026.57     5252.07    250.41 o 
   0   6   4     3427.71     3150.16    196.28 o 
   1   6   4     7555.41     7805.86    280.11 o 
   2   6   4     9755.45     9951.84    315.05 o 
   3   6   4      588.80      430.76    100.33 o 
   4   6   4      266.79      241.52     95.50 o 
   5   6   4      173.25      180.18    105.36 o 
   6   6   4      461.60      420.78    111.00 o 
   7   6   4       24.31      266.15    112.65 o 
   8   6   4      342.85      574.56    138.33 o 
  -6   7   4     4264.15     4243.66    340.20 o 
  -5   7   4     4578.78     4590.22    328.53 o 
  -4   7   4     4680.65     5425.86    318.85 o 
  -3   7   4     5497.16     6029.79    232.35 o 
  -2   7   4     4697.55     5046.41    274.56 o 
  -1   7   4     3249.41     3560.43    230.57 o 
   0   7   4      383.27      436.23    103.07 o 
   1   7   4      949.82     1096.87    123.07 o 
   2   7   4        6.32      126.53     82.63 o 
   3   7   4      128.32      217.05     98.24 o 
   4   7   4     1339.97     1323.94    148.19 o 
   5   7   4      983.73      845.78    135.19 o 
   6   7   4     1443.48     1498.65    183.16 o 
   7   7   4     1700.35     1544.05    194.11 o 
   8   7   4     1126.38     1321.09    189.20 o 
  -5   8   4      456.27      337.99    133.50 o 
  -4   8   4        9.06       43.02    135.69 o 
  -3   8   4       66.50      128.27     80.84 o 
  -2   8   4      294.27      336.46    140.50 o 
  -1   8   4      425.90      285.71    104.96 o 
   0   8   4     4139.49     4130.24    243.41 o 
   1   8   4     8317.62     9518.06    345.84 o 
   2   8   4     5007.38     4721.30    257.78 o 
   3   8   4     4572.96     4684.19    253.43 o 
   4   8   4     3811.09     4175.32    250.73 o 
   5   8   4     8298.37     9391.24    382.38 o 
   6   8   4     5798.61     6442.96    347.25 o 
   7   8   4     2572.85     2321.45    247.52 o 
  -5   9   4      157.42      183.72    127.34 o 
  -4   9   4      658.25      757.12    114.66 o 
  -3   9   4     1064.87     1120.75    118.74 o 
  -2   9   4     2596.32     2759.29    237.86 o 
  -1   9   4     2180.25     2349.42    220.19 o 
   0   9   4     9795.78    10390.00    395.42 o 
   1   9   4    10207.83    10629.75    385.96 o 
   2   9   4     9547.82     9752.09    371.23 o 
   3   9   4     5892.39     6228.32    309.70 o 
   4   9   4     7365.76     7281.81    342.25 o 
   5   9   4     5891.17     6227.92    324.39 o 
   6   9   4     3546.92     3616.78    273.43 o 
   7   9   4     1091.38     1212.42    187.79 o 
  -4  10   4     3212.40     3402.77    210.50 o 
  -3  10   4     5669.41     6201.61    509.54 o 
  -2  10   4     5364.78     6371.68    356.50 o 
  -1  10   4     6283.84     6616.54    351.87 o 
   0  10   4     5159.93     5350.79    304.66 o 
   1  10   4    11562.12    11485.95    430.27 o 
   2  10   4     6829.14     7474.87    352.84 o 
   3  10   4     3485.21     3283.54    257.90 o 
   4  10   4     1899.66     2108.10    209.52 o 
   5  10   4     2066.63     2078.12    224.78 o 
   6  10   4      614.54      677.51    147.26 o 
   7  10   4      227.16      178.53    121.91 o 
  -3  11   4     4043.94     3913.43    218.80 o 
  -2  11   4     3677.66     4576.69    323.06 o 
  -1  11   4     1981.94     2141.27    233.71 o 
   0  11   4     6637.21     8122.36    388.26 o 
   1  11   4     3752.58     3359.56    260.11 o 
   2  11   4     1781.99     1729.14    200.15 o 
   3  11   4      147.78      158.93    125.45 o 
   4  11   4       99.76      -81.66    121.79 o 
   5  11   4       35.72      161.63    115.43 o 
   6  11   4       27.09      -69.99    124.96 o 
  -2  12   4      736.06      939.39    178.57 o 
  -1  12   4      378.79      330.42    160.18 o 
   0  12   4        0.26      285.06    129.87 o 
   1  12   4       95.21      206.58    127.02 o 
   2  12   4      551.77      547.39    137.96 o 
   3  12   4      491.25      459.98    157.97 o 
   4  12   4     1111.20     1187.23    170.97 o 
   5  12   4     2157.59     1955.77    239.02 o 
  -1  13   4      666.54      491.33    157.52 o 
   0  13   4     1822.26     1704.92    218.62 o 
   1  13   4     2121.85     2051.52    227.39 o 
   2  13   4      476.67      370.11    150.40 o 
   3  13   4     2169.24     2075.26    236.45 o 
   4  13   4     4495.35     4518.50    324.99 o 
   2  14   4     2373.96     2684.83    275.93 o 
  -2 -11   5     1572.72     1517.53    206.38 o 
  -1 -11   5     1774.41     1855.07    228.84 o 
   0 -11   5     1978.93     1881.48    240.91 o 
  -4 -10   5     2498.50     2292.79    241.08 o 
  -3 -10   5     2087.99     2122.99    241.24 o 
  -2 -10   5     1386.17     1564.09    201.75 o 
  -1 -10   5     2947.45     2389.71    251.46 o 
   0 -10   5     1630.36     1583.13    201.07 o 
   1 -10   5     1838.14     1746.45    219.91 o 
   2 -10   5     1351.02     1257.01    180.79 o 
  -5  -9   5     1424.26     1309.58    192.98 o 
  -4  -9   5     1744.83     1596.21    204.13 o 
  -3  -9   5     2529.02     2258.46    225.86 o 
  -2  -9   5      821.15      941.89    144.81 o 
  -1  -9   5       35.16       -8.45    104.16 o 
   0  -9   5     1333.20     1141.91    169.24 o 
   1  -9   5      684.73      396.02    142.15 o 
   2  -9   5       64.50       18.23    106.41 o 
   3  -9   5      195.27      388.90    138.41 o 
  -6  -8   5      410.93      412.75    156.80 o 
  -5  -8   5      701.62      686.20    139.70 o 
  -4  -8   5      126.56        0.00    106.81 o 
  -3  -8   5        5.91      -95.14    120.62 o 
  -2  -8   5      257.62      275.00    124.08 o 
  -1  -8   5      262.50      315.29    115.10 o 
   0  -8   5     1371.18     1274.88    160.62 o 
   1  -8   5      207.65       37.75    117.20 o 
   2  -8   5     1343.14     1529.72    178.94 o 
   3  -8   5     1880.93     1610.86    193.91 o 
   4  -8   5     1380.40     1119.77    185.54 o 
  -6  -7   5      135.24       90.60    278.83 o 
  -5  -7   5     1218.15     1037.63    158.85 o 
  -4  -7   5      799.69      633.88    144.77 o 
  -3  -7   5     1076.64     1055.62    144.12 o 
  -2  -7   5     2770.00     2771.65    213.67 o 
  -1  -7   5     4116.04     3625.03    242.81 o 
   0  -7   5     2072.83     2130.28    194.79 o 
   1  -7   5     6333.39     5837.85    295.37 o 
   2  -7   5     1389.33     1197.25    150.72 o 
   3  -7   5     2141.21     2189.20    217.57 o 
   4  -7   5     2987.50     2710.99    236.65 o 
   5  -7   5     2331.91     2100.38    233.55 o 
  -7  -6   5     1131.10      960.94    153.92 o 
  -6  -6   5     3432.91     3773.70    290.18 o 
  -5  -6   5     4336.67     4283.42    273.55 o 
  -4  -6   5     5677.38     5609.90    303.22 o 
  -3  -6   5     3298.95     2805.98    222.04 o 
  -2  -6   5     8108.41     7856.53    322.33 o 
  -1  -6   5    12897.04    12493.79    402.38 o 
   0  -6   5     8625.90     7438.65    316.94 o 
   1  -6   5     2066.02     2106.13    184.69 o 
   2  -6   5     4365.58     4030.87    250.41 o 
   3  -6   5     2245.72     2485.57    209.76 o 
   4  -6   5     2474.80     2246.27    224.61 o 
   5  -6   5     1277.50     1187.43    166.54 o 
  -7  -5   5     2694.24     2694.44    338.15 o 
  -6  -5   5     3752.82     3661.21    272.11 o 
  -5  -5   5     5687.86     4982.54    294.93 o 
  -4  -5   5     6943.83     6729.47    325.11 o 
  -3  -5   5     8559.38     7766.86    321.65 o 
  -2  -5   5     4584.39     4011.47    240.87 o 
  -1  -5   5     6350.68     6109.36    271.94 o 
   0  -5   5     4547.03     4571.46    238.02 o 
   1  -5   5     2674.60     2282.89    185.54 o 
   2  -5   5       70.66      192.46     83.91 o 
   3  -5   5     1010.25      870.61    131.93 o 
   4  -5   5      461.08      223.45    125.41 o 
   5  -5   5       17.53      266.79    112.09 o 
   6  -5   5       49.28     -140.58    124.24 o 
  -7  -4   5     2090.22     1992.88    161.87 o 
  -6  -4   5     3009.83     2994.21    250.41 o 
  -5  -4   5     6752.15     6213.71    334.93 o 
  -4  -4   5     6549.04     6091.33    303.50 o 
  -3  -4   5      218.76      -42.06     91.60 o 
  -2  -4   5      203.09       56.51    100.17 o 
  -1  -4   5      240.01      277.54     97.36 o 
   0  -4   5        3.31     -153.82     77.31 o 
   1  -4   5      220.45      104.32     85.72 o 
   2  -4   5     1602.10     1359.96    146.54 o 
   3  -4   5     5268.21     4539.79    249.89 o 
   4  -4   5      555.18      483.76    113.82 o 
   5  -4   5     1135.51      985.71    158.61 o 
   6  -4   5     2833.05     3190.57    261.32 o 
  -7  -3   5      724.80      767.58    109.48 o 
  -6  -3   5     1065.10      969.05    154.55 o 
  -5  -3   5     1147.90     1147.42    154.10 o 
  -4  -3   5       46.16       23.18     98.56 o 
  -3  -3   5      516.86      491.85     99.57 o 
  -2  -3   5     2227.67     2098.69    160.26 o 
  -1  -3   5       31.94      128.87     78.76 o 
   0  -3   5     3598.39     3618.75    197.77 o 
   1  -3   5     6773.69     6161.03    249.61 o 
   2  -3   5     6235.66     5102.63    234.48 o 
   3  -3   5     4940.74     3914.48    222.64 o 
   4  -3   5     6507.82     5237.82    287.04 o 
   5  -3   5     3744.86     3484.17    250.98 o 
   6  -3   5     2120.41     2143.92    220.07 o 
   7  -3   5     2761.89     2710.91    267.76 o 
  -7  -2   5      177.77      272.01    221.70 o 
  -6  -2   5     1469.32     1596.37    186.66 o 
  -5  -2   5     1953.62     1650.82    185.86 o 
  -4  -2   5     2386.61     2012.28    178.17 o 
  -3  -2   5     4685.86     4267.80    219.38 o 
  -2  -2   5    10002.39    10213.28    305.47 o 
  -1  -2   5    26679.26    26587.34    456.51 o 
   0  -2   5    18843.40    17565.72    367.29 o 
   1  -2   5    11026.71    10089.40    285.02 o 
   2  -2   5    14849.61    12778.42    340.73 o 
   3  -2   5    14153.67    12220.60    354.13 o 
   4  -2   5     6219.42     4958.91    257.13 o 
   5  -2   5     4502.56     4354.17    261.72 o 
   6  -2   5     1389.50     1397.96    176.08 o 
   7  -2   5      425.39       99.13    122.75 o 
  -7  -1   5     2648.95     2435.77    174.26 o 
  -6  -1   5     3410.14     3100.90    238.34 o 
  -5  -1   5     3398.31     4002.06    242.73 o 
  -4  -1   5     4269.61     4588.29    239.79 o 
  -3  -1   5     9673.40     9921.25    314.28 o 
  -2  -1   5    28379.05    29122.70    495.15 o 
  -1  -1   5    19678.88    18973.22    371.88 o 
   0  -1   5    15631.53    15424.90    326.64 o 
   1  -1   5     5678.79     5102.96    197.77 o 
   2  -1   5     8284.23     7173.31    248.64 o 
   3  -1   5    15439.39    12923.63    351.47 o 
   4  -1   5     2903.60     2600.68    183.20 o 
   5  -1   5       84.35      -77.35    102.06 o 
   6  -1   5       57.38      133.30     94.86 o 
   7  -1   5      224.56     -126.13    117.12 o 
  -7   0   5     3084.62     2962.71    333.36 o 
  -6   0   5     4715.67     4218.46    285.95 o 
  -5   0   5     5686.01     6005.52    309.94 o 
  -3   0   5     9167.21     9761.87    313.12 o 
  -2   0   5     9667.75     9641.13    283.62 o 
  -1   0   5     5685.94     5475.07    203.28 o 
   0   0   5      827.41      765.93     95.14 o 
   1   0   5     4522.38     4280.40    175.68 o 
   2   0   5      756.22      603.21     93.69 o 
   3   0   5       34.34      190.08     81.46 o 
   4   0   5      126.08      154.14    106.13 o 
   5   0   5     1476.37     1341.13    147.30 o 
   6   0   5     2223.66     1908.56    199.42 o 
   7   0   5     1284.88     1384.35    174.15 o 
   8   0   5      437.95      472.13    129.07 o 
  -7   1   5     1750.77     1759.06    443.13 o 
  -6   1   5     3836.24     3567.68    270.54 o 
  -5   1   5     4642.25     4404.12    266.63 o 
  -4   1   5     2539.30     2419.61    181.47 o 
  -3   1   5      238.20      222.84     83.55 o 
  -2   1   5     2658.20     2707.33    163.56 o 
  -1   1   5     3998.39     4059.89    176.40 o 
   0   1   5     3575.56     3786.14    164.61 o 
   1   1   5      470.50      396.43     78.52 o 
   2   1   5     4056.79     3410.52    174.39 o 
   3   1   5     2616.38     2390.11    159.13 o 
   4   1   5     4198.78     3752.85    210.49 o 
   5   1   5     2772.51     2367.09    190.16 o 
   6   1   5     5513.64     4103.48    264.98 o 
   7   1   5     4618.43     4148.07    286.84 o 
   8   1   5     1976.90     1901.88    213.35 o 
  -7   2   5      133.93       53.54    146.40 o 
  -6   2   5        9.90      144.73     96.95 o 
  -5   2   5       69.00      198.37    104.88 o 
  -4   2   5      908.14      929.73    121.62 o 
  -3   2   5     2468.50     2388.02    180.10 o 
  -2   2   5     2497.53     2641.09    170.93 o 
  -1   2   5      778.38      625.51     91.32 o 
   0   2   5    13768.92    14377.04    302.57 o 
   1   2   5    19351.29    20060.59    359.00 o 
   2   2   5    24112.56    24199.40    427.21 o 
   3   2   5    11651.75    11381.47    311.47 o 
   4   2   5     6535.00     6088.63    256.57 o 
   5   2   5    10359.04    10510.01    368.13 o 
   6   2   5     6255.27     5314.57    308.01 o 
   7   2   5     4477.59     4249.57    290.62 o 
   8   2   5     1671.60     1709.10    210.73 o 
  -7   3   5      690.42      614.45    259.21 o 
  -6   3   5     1247.02     1323.70    173.66 o 
  -5   3   5     1556.46     1768.51    191.57 o 
  -4   3   5      925.06      953.42    100.84 o 
  -3   3   5     5745.19     6096.19    279.15 o 
  -2   3   5     8748.59    10044.44    310.78 o 
  -1   3   5    14580.34    15275.66    350.06 o 
   0   3   5    12177.76    12442.92    299.80 o 
   1   3   5    13485.50    14648.75    328.45 o 
   3   3   5    18050.13    18957.48    422.14 o 
   4   3   5     8138.98     8983.83    324.31 o 
   5   3   5     2853.15     3019.04    226.99 o 
   6   3   5     4912.07     5564.98    336.06 o 
   7   3   5     2388.25     2904.82    258.86 o 
   8   3   5      353.44      350.22    143.92 o 
  -7   4   5     2619.35     2362.82    415.83 o 
  -6   4   5     4157.02     4352.60    312.47 o 
  -5   4   5     2104.79     2220.51    215.44 o 
  -4   4   5     3741.49     4040.77    258.99 o 
  -3   4   5     9384.29     9911.99    356.46 o 
  -2   4   5    14108.64    15089.36    402.10 o 
  -1   4   5     3623.23     3862.16    210.93 o 
   0   4   5     5156.90     5116.72    225.38 o 
   1   4   5     2318.41     2409.91    168.43 o 
   2   4   5    11083.22    11096.92    337.30 o 
   3   4   5     6149.26     6550.58    270.50 o 
   4   4   5      133.80      165.33    114.02 o 
   5   4   5       14.91      190.28    105.73 o 
   6   4   5       73.56      110.23    100.09 o 
   7   4   5      216.48      165.77    130.04 o 
   8   4   5      401.73      497.04    134.70 o 
  -7   5   5     2366.39     2397.01    182.38 o 
  -6   5   5     2139.68     2241.68    247.07 o 
  -5   5   5     3395.38     3341.13    269.53 o 
  -4   5   5     1722.46     1675.82    127.58 o 
  -3   5   5     6077.26     6460.52    370.87 o 
  -2   5   5     4759.09     4853.91    252.95 o 
  -1   5   5     2579.29     2646.44    181.23 o 
   0   5   5      664.35      635.33    111.12 o 
   1   5   5     3384.72     3371.20    198.66 o 
   2   5   5      936.07      913.39    122.83 o 
   3   5   5       40.33      -24.99     92.53 o 
   4   5   5      477.13      687.61    118.93 o 
   5   5   5      703.99      806.26    131.81 o 
   6   5   5      618.67      500.46    128.87 o 
   7   5   5     1920.48     2148.15    217.65 o 
   8   5   5     1512.13     1671.67    212.62 o 
  -6   6   5      613.63      796.88    154.59 o 
  -5   6   5       22.44      164.12    129.79 o 
  -4   6   5       59.72       52.36    150.86 o 
  -3   6   5      515.69      509.97     87.10 o 
  -2   6   5       24.77      158.53    103.67 o 
  -1   6   5     1448.37     1403.23    154.71 o 
   0   6   5     4030.99     3806.66    217.53 o 
   1   6   5     7303.49     7495.36    286.39 o 
   2   6   5     1990.63     1933.19    175.19 o 
   3   6   5     2711.45     2868.40    192.98 o 
   4   6   5     4055.33     4016.34    248.92 o 
   5   6   5     4572.77     4943.50    285.19 o 
   6   6   5     6332.62     6856.69    337.75 o 
   7   6   5     3065.68     2840.59    253.63 o 
   8   6   5     1960.92     2370.63    258.62 o 
  -6   7   5      126.58       46.89    131.65 o 
  -5   7   5      221.60       -6.32    126.49 o 
  -4   7   5     3346.28     3361.78    196.01 o 
  -3   7   5     1589.87     1768.14    236.95 o 
  -2   7   5     3341.34     3662.78    247.19 o 
  -1   7   5     4420.63     4632.27    262.93 o 
   0   7   5     7006.81     7442.68    308.77 o 
   1   7   5     6626.99     6031.04    282.29 o 
   2   7   5     6943.13     7789.24    310.26 o 
   3   7   5     3768.62     3924.42    232.99 o 
   4   7   5     5854.27     6379.81    304.34 o 
   5   7   5     7447.24     7258.55    337.26 o 
   6   7   5     4426.78     4405.00    289.29 o 
   7   7   5     2099.47     2033.81    224.33 o 
   8   7   5      733.72      353.32    177.53 o 
  -5   8   5     3150.88     3069.59    281.52 o 
  -4   8   5     4063.51     4081.46    219.08 o 
  -3   8   5    10937.78    12155.19    329.52 o 
  -2   8   5     3930.24     4728.91    294.44 o 
  -1   8   5     3562.19     3849.20    250.94 o 
   0   8   5     3109.13     3359.16    227.15 o 
   1   8   5     5912.42     6393.33    298.63 o 
   2   8   5     6458.68     7227.00    320.04 o 
   3   8   5     3546.99     3734.06    238.18 o 
   4   8   5      827.28      801.10    134.46 o 
   5   8   5      836.37      871.94    133.01 o 
   6   8   5     1587.24     1434.54    184.85 o 
   7   8   5      272.32      434.58    150.08 o 
  -5   9   5     2713.33     2732.93    278.75 o 
  -4   9   5     5870.07     5027.97    246.03 o 
  -3   9   5     4322.54     4354.96    330.42 o 
  -2   9   5     3587.07     3557.37    272.03 o 
  -1   9   5      542.50      381.90    124.76 o 
   0   9   5     3007.00     2680.69    225.18 o 
   1   9   5     5122.81     5001.94    282.77 o 
   2   9   5      760.78      723.27    133.13 o 
   3   9   5       29.72      201.39    103.55 o 
   4   9   5       41.73      250.78    101.74 o 
   5   9   5        1.62      308.81    106.89 o 
   6   9   5       18.01      299.11    129.03 o 
   7   9   5       12.64     -113.41    116.71 o 
  -4  10   5      345.71      451.25    101.26 o 
  -3  10   5      660.59      569.26    237.31 o 
  -2  10   5      120.94      298.06    129.92 o 
  -1  10   5        1.02      180.34    101.42 o 
   0  10   5      237.84      218.58    128.79 o 
   1  10   5     1168.87     1479.94    184.69 o 
   2  10   5     1743.93     1463.60    186.38 o 
   3  10   5     2397.51     2698.32    234.96 o 
   4  10   5     1088.75     1105.77    157.20 o 
   5  10   5     1278.45     1615.49    190.12 o 
   6  10   5     1272.59     1341.49    183.36 o 
   7  10   5     1488.93     1386.97    196.40 o 
  -3  11   5      270.86       54.63    107.70 o 
  -2  11   5      363.71      387.93    144.00 o 
  -1  11   5     3300.28     2793.14    271.54 o 
   0  11   5     4061.01     3841.76    294.28 o 
   1  11   5     4840.76     4910.18    316.58 o 
   2  11   5     3102.57     2893.95    247.47 o 
   3  11   5     1002.11     1067.05    155.91 o 
   4  11   5     4788.45     4768.19    302.37 o 
   5  11   5     5395.81     4783.36    321.97 o 
   6  11   5     1947.71     1515.64    208.84 o 
  -2  12   5     3190.34     3555.04    304.99 o 
  -1  12   5     4856.89     5402.47    363.02 o 
   0  12   5     6797.45     6813.59    392.36 o 
   1  12   5     3790.36     3418.77    286.71 o 
   2  12   5     1831.01     1995.62    225.66 o 
   3  12   5     3632.94     3742.67    297.82 o 
   4  12   5     2888.74     2967.48    263.25 o 
   5  12   5     2763.23     2855.84    270.37 o 
  -1  13   5     3394.22     3621.69    316.90 o 
   0  13   5     3524.22     3368.74    301.04 o 
   1  13   5     3098.12     3382.06    278.95 o 
   2  13   5     1642.57     1697.67    218.62 o 
   3  13   5      351.11      295.17    151.89 o 
   4  13   5      526.14      266.87    165.05 o 
   1  14   5      246.61      250.41    151.77 o 
   2  14   5       89.03      286.96    143.48 o 
  -3 -10   6      568.06      685.68    151.45 o 
  -2 -10   6      207.68       74.82    111.40 o 
  -1 -10   6      187.79      122.83    131.12 o 
   0 -10   6      216.30      337.10    135.83 o 
   1 -10   6      265.90      -69.83    139.65 o 
  -4  -9   6      180.58      229.69    115.67 o 
  -3  -9   6      408.97       92.57    142.75 o 
  -2  -9   6      264.83      345.43    133.66 o 
  -1  -9   6     2958.86     3571.26    268.60 o 
   0  -9   6     3202.59     3100.98    262.97 o 
   1  -9   6     2684.37     3127.34    266.51 o 
   2  -9   6     3003.32     3410.72    288.24 o 
   3  -9   6     2807.76     2922.05    275.00 o 
  -5  -8   6     1840.14     2006.20    212.02 o 
  -4  -8   6     1265.55     1069.14    167.63 o 
  -3  -8   6     1887.10     1610.66    206.66 o 
  -2  -8   6     5627.53     5645.84    324.99 o 
  -1  -8   6     3812.92     3614.36    267.72 o 
   0  -8   6     6869.22     6303.30    352.92 o 
   1  -8   6     4161.83     4075.22    290.70 o 
   2  -8   6     2014.63     1968.09    211.29 o 
   3  -8   6     2636.43     2733.97    253.07 o 
   4  -8   6     2039.89     2042.46    235.16 o 
  -6  -7   6     1054.33     1069.75    128.41 o 
  -5  -7   6     2958.76     3079.21    263.94 o 
  -4  -7   6     3252.39     3122.19    257.13 o 
  -3  -7   6     3229.97     3110.24    249.89 o 
  -2  -7   6     3126.74     2846.75    238.26 o 
  -1  -7   6     3947.42     3918.71    264.90 o 
   0  -7   6     2077.02     2125.09    197.93 o 
   1  -7   6     2302.04     2307.77    215.64 o 
   2  -7   6     1515.73     1494.19    170.40 o 
   3  -7   6      406.08      251.26    133.42 o 
   4  -7   6      542.86      529.08    134.62 o 
  -6  -6   6      968.87     1108.46    166.26 o 
  -5  -6   6     1550.15     1414.10    181.91 o 
  -4  -6   6     2372.85     2119.45    210.65 o 
  -3  -6   6      346.47      411.80    112.65 o 
  -2  -6   6       15.37      122.75    101.14 o 
  -1  -6   6      113.40      -50.11     99.09 o 
   0  -6   6     2109.59     1967.72    192.38 o 
   1  -6   6        1.82     -110.23     94.62 o 
   2  -6   6     1101.27     1221.72    148.27 o 
   3  -6   6      458.76      596.37    126.49 o 
   4  -6   6     1089.99     1167.63    160.46 o 
   5  -6   6      460.68      279.67    122.15 o 
  -7  -5   6       57.04       89.72     87.00 o 
  -6  -5   6       33.66      -24.03     93.05 o 
  -5  -5   6      579.31      560.67    120.14 o 
  -4  -5   6      112.39      116.55    109.27 o 
  -3  -5   6      742.93      689.14    124.56 o 
  -2  -5   6      174.67      248.32     94.30 o 
  -1  -5   6      198.06      313.16     98.36 o 
   0  -5   6      384.81      147.58    104.32 o 
   1  -5   6     1557.82     1466.01    157.56 o 
   2  -5   6     5483.65     4907.52    271.58 o 
   3  -5   6     4132.60     4245.95    265.38 o 
   4  -5   6      977.03     1038.52    152.90 o 
   5  -5   6     2590.97     2391.00    239.10 o 
   6  -5   6     2019.67     1818.41    230.65 o 
  -7  -4   6      754.29      385.94    123.38 o 
  -6  -4   6     1206.71     1247.64    172.09 o 
  -5  -4   6     2074.61     1964.83    202.76 o 
  -4  -4   6     2003.33     2247.44    198.66 o 
  -3  -4   6     4303.80     4142.48    243.85 o 
  -2  -4   6     3781.75     3604.06    220.03 o 
  -1  -4   6     6840.41     6564.06    285.47 o 
   0  -4   6    10521.40    10167.44    343.66 o 
   1  -4   6     5640.30     5276.38    256.57 o 
   2  -4   6     3230.49     3103.64    207.87 o 
   3  -4   6     3611.53     3417.00    234.60 o 
   4  -4   6     6465.20     6182.81    319.48 o 
   5  -4   6     1952.90     1686.08    207.31 o 
   6  -4   6     2271.56     2438.41    246.99 o 
  -7  -3   6     2643.69     2434.20    180.58 o 
  -6  -3   6     5425.58     5602.41    325.87 o 
  -5  -3   6     3926.80     3362.82    249.81 o 
  -4  -3   6     3109.90     3312.11    233.03 o 
  -3  -3   6     3264.41     3109.19    205.70 o 
  -2  -3   6     9740.40     9627.45    332.48 o 
  -1  -3   6    14384.40    14647.94    384.47 o 
   0  -3   6     3166.50     2873.55    187.31 o 
   1  -3   6     1355.32     1158.65    140.18 o 
   2  -3   6     2851.12     2622.85    181.19 o 
   3  -3   6     4437.36     4397.07    243.65 o 
   4  -3   6     3465.62     3117.44    227.96 o 
   5  -3   6     1732.81     1598.99    177.97 o 
   6  -3   6       30.26      154.59    111.48 o 
   7  -3   6      158.61      207.75    134.54 o 
  -7  -2   6     3202.18     2821.77    354.43 o 
  -6  -2   6     3283.88     3187.67    267.24 o 
  -5  -2   6     4480.90     4368.70    279.19 o 
  -4  -2   6     2337.12     2264.02    192.46 o 
  -3  -2   6     3158.09     3026.28    202.04 o 
  -2  -2   6     1847.85     1835.96    154.06 o 
  -1  -2   6     1148.43     1315.61    131.57 o 
   0  -2   6      221.37      284.74     83.79 o 
   1  -2   6      611.58      579.27     95.46 o 
   2  -2   6      352.16      261.64     85.93 o 
   3  -2   6       53.08       90.59     83.51 o 
   4  -2   6       51.22      281.44     94.86 o 
   5  -2   6     1272.54      987.85    159.21 o 
   6  -2   6      499.96      497.44    125.41 o 
   7  -2   6      716.59      194.63    152.45 o 
  -7  -1   6     1146.00     1058.80    124.84 o 
  -6  -1   6     1911.66     2131.08    207.71 o 
  -5  -1   6     1711.91     2163.89    192.22 o 
  -4  -1   6     1029.04      885.70    119.97 o 
  -3  -1   6        3.99     -235.68     89.55 o 
  -2  -1   6      185.27      -33.57     82.06 o 
  -1  -1   6      230.69      201.35     78.28 o 
   0  -1   6      116.39      233.27     80.37 o 
   1  -1   6      518.29      510.20     90.03 o 
   2  -1   6     4586.68     4067.82    201.59 o 
   3  -1   6     1696.77     1804.69    154.22 o 
   4  -1   6     1125.99      834.11    128.63 o 
   5  -1   6     1963.73     1638.15    180.75 o 
   6  -1   6     3892.70     3745.81    273.27 o 
   7  -1   6      936.20      983.50    165.49 o 
  -7   0   6        1.02      -93.75    151.23 o 
  -6   0   6        3.68     -320.44    106.81 o 
  -5   0   6      219.30      319.31    113.29 o 
  -4   0   6     6468.54     6162.52    281.68 o 
  -3   0   6     6822.76     7052.29    281.40 o 
  -2   0   6     6762.85     7258.07    265.63 o 
  -1   0   6     7848.15     7747.18    253.23 o 
   0   0   6     8341.84     7714.14    248.52 o 
   1   0   6    17291.14    16201.05    353.60 o 
   2   0   6     8790.02     8204.78    270.58 o 
   3   0   6     8721.25     7551.42    282.61 o 
   4   0   6     2829.16     2397.60    180.50 o 
   5   0   6     3491.44     2792.61    218.05 o 
   6   0   6     3980.48     3461.75    258.66 o 
   7   0   6     2411.21     1956.29    221.03 o 
  -7   1   6     1185.91      982.53    121.25 o 
  -6   1   6     3129.20     2988.85    255.20 o 
  -5   1   6     4179.44     4422.55    270.21 o 
  -4   1   6     5762.88     5756.31    285.87 o 
  -3   1   6    13499.22    13754.07    385.60 o 
  -2   1   6    10823.32    11561.29    328.25 o 
  -1   1   6    12482.84    12821.28    321.93 o 
   0   1   6    11403.98    11137.73    291.50 o 
   1   1   6     9647.05     9196.69    263.73 o 
   2   1   6    13374.05    12957.11    328.57 o 
   3   1   6     6372.10     6058.85    244.98 o 
   4   1   6     4155.33     4127.95    223.49 o 
   5   1   6     1133.85     1130.88    132.97 o 
   6   1   6     1127.87      986.44    146.74 o 
   7   1   6      502.09      669.74    135.11 o 
   8   1   6      436.43      284.18    142.07 o 
  -7   2   6     3731.40     4010.76    218.21 o 
  -6   2   6     6933.30     7111.41    370.43 o 
  -5   2   6     4641.05     4945.39    284.82 o 
  -3   2   6     8279.91     7639.80    297.78 o 
  -2   2   6    18253.78    19302.63    431.36 o 
  -1   2   6     8448.76     8290.59    268.08 o 
   0   2   6      215.31       43.39     75.78 o 
   1   2   6     1110.00     1160.30    117.76 o 
   2   2   6     3492.85     3636.86    188.47 o 
   3   2   6     2252.81     2165.54    156.32 o 
   4   2   6     1049.62     1197.09    136.80 o 
   5   2   6      968.00      770.64    124.04 o 
   6   2   6       47.61      198.58    116.75 o 
   7   2   6       66.61      -48.26     99.33 o 
   8   2   6      211.75      -74.78    137.88 o 
  -7   3   6     5011.14     5072.30    250.46 o 
  -6   3   6     4163.35     4389.95    311.63 o 
  -5   3   6     3489.89     3477.41    248.76 o 
  -4   3   6     5092.75     5338.05    205.76 o 
  -3   3   6     7782.48     8422.76    325.55 o 
  -2   3   6     2678.81     2647.57    184.85 o 
  -1   3   6     4772.20     5051.20    224.25 o 
   0   3   6       86.99      181.03     87.33 o 
   1   3   6     1072.89     1129.88    126.94 o 
   2   3   6       33.42      -26.52     82.30 o 
   3   3   6      999.04      880.83    116.67 o 
   4   3   6     2737.31     2852.82    195.84 o 
   5   3   6     3651.74     4066.77    245.50 o 
   6   3   6     1315.88     1366.08    176.20 o 
   7   3   6     1395.52     1487.63    206.83 o 
   8   3   6     1489.72     1630.10    212.22 o 
  -7   4   6      490.33      220.63    112.32 o 
  -6   4   6     2143.98     2176.04    247.80 o 
  -5   4   6       25.72       -5.43    104.68 o 
  -4   4   6      361.44      340.89     81.86 o 
  -3   4   6      304.81      398.99     76.27 o 
  -2   4   6      645.55      800.06    116.07 o 
  -1   4   6     4975.59     5761.87    247.15 o 
   0   4   6     7229.10     7874.00    272.67 o 
   1   4   6    10116.55     9974.86    308.97 o 
   2   4   6    15408.36    15164.22    390.31 o 
   3   4   6     8003.46     7959.08    295.77 o 
   4   4   6     7540.19     7511.66    316.30 o 
   5   4   6     5954.91     5935.57    318.15 o 
   6   4   6     5874.41     5649.66    336.14 o 
   7   4   6     3678.40     4158.49    306.60 o 
   8   4   6      978.50     1141.10    179.42 o 
  -6   5   6      195.04       23.54    144.61 o 
  -5   5   6      538.98      543.77    137.76 o 
  -4   5   6     3182.70     2734.66    165.14 o 
  -3   5   6     3934.65     4142.00    233.99 o 
  -2   5   6     3405.82     3248.04    219.50 o 
  -1   5   6     7375.05     8062.31    307.16 o 
   0   5   6    23179.22    23745.59    487.46 o 
   1   5   6    18128.54    19079.30    442.07 o 
   2   5   6    10170.95     9903.54    338.35 o 
   3   5   6    13121.74    13277.19    393.65 o 
   4   5   6     7481.43     7582.61    330.74 o 
   5   5   6     7375.00     7511.78    349.18 o 
   6   5   6     3965.95     4759.41    310.38 o 
   7   5   6     1172.35     1269.65    187.79 o 
   8   5   6      322.66      239.26    154.30 o 
  -6   6   6     1384.07     1612.11    224.01 o 
  -5   6   6     4174.88     4353.65    315.81 o 
  -4   6   6     3926.35     3825.80    210.51 o 
  -3   6   6     6319.36     6816.49    242.00 o 
  -2   6   6    14010.13    14491.38    445.57 o 
  -1   6   6     9471.10     9664.64    349.94 o 
   0   6   6     7355.16     6998.24    289.25 o 
   1   6   6    12344.28    12586.52    378.11 o 
   2   6   6    10878.11    11630.39    372.96 o 
   3   6   6     2198.49     2647.16    195.19 o 
   4   6   6     1546.84     1803.20    177.12 o 
   5   6   6      644.05      656.18    132.21 o 
   6   6   6      467.41      641.20    134.26 o 
   7   6   6        4.36      -87.78    107.78 o 
   8   6   6       99.38       65.64    126.09 o 
  -6   7   6     2203.90     1674.25    213.18 o 
  -5   7   6     1782.49     1871.62    221.03 o 
  -4   7   6     8757.06     8017.73    278.21 o 
  -3   7   6    10315.14    10732.93    305.19 o 
  -2   7   6     6215.15     6090.92    316.09 o 
  -1   7   6     6084.16     5798.29    294.68 o 
   0   7   6     2698.11     2666.28    207.39 o 
   1   7   6     4514.18     4144.57    241.04 o 
   2   7   6     5168.94     5693.97    283.17 o 
   3   7   6      394.63      359.96    108.79 o 
   4   7   6     2012.17     2636.18    205.30 o 
   5   7   6      135.89      202.40    121.18 o 
   6   7   6       51.66      -48.90    100.62 o 
   7   7   6      556.09      645.03    143.68 o 
   8   7   6     1558.76     1718.80    216.16 o 
  -5   8   6      710.51      415.02    177.65 o 
  -4   8   6     1105.57     1064.63    123.16 o 
  -3   8   6     1627.11     1554.61    131.24 o 
  -2   8   6       42.62     -242.77    102.75 o 
  -1   8   6     1069.74     1113.42    147.46 o 
   0   8   6      193.96       -6.72    117.44 o 
   1   8   6      261.04      207.55    119.97 o 
   2   8   6     1949.38     2021.41    194.39 o 
   3   8   6     2901.80     3360.97    232.87 o 
   4   8   6     3203.47     3580.72    249.81 o 
   5   8   6     5121.76     5040.77    310.02 o 
   6   8   6     2463.45     2809.88    240.63 o 
   7   8   6     2796.90     3068.54    269.89 o 
  -5   9   6       23.93      104.00    135.03 o 
  -4   9   6       53.44      162.51    101.26 o 
  -3   9   6      409.87      212.04     98.91 o 
  -2   9   6      436.63      499.62    127.70 o 
  -1   9   6      503.42      586.95    133.05 o 
   0   9   6     6054.53     5934.32    323.34 o 
   1   9   6     4404.33     4020.37    272.39 o 
   2   9   6     5375.05     5238.26    294.36 o 
   3   9   6     4595.95     4042.58    259.95 o 
   4   9   6     7477.28     7305.07    356.34 o 
   5   9   6     6686.09     8230.06    388.02 o 
   6   9   6     5490.08     5878.02    353.60 o 
   7   9   6     2269.59     2696.34    262.93 o 
  -4  10   6     1745.37     1818.18    157.66 o 
  -3  10   6     1968.61     2062.64    236.15 o 
  -2  10   6     2883.46     2873.83    266.95 o 
  -1  10   6     4196.02     4342.46    297.58 o 
   0  10   6     4912.21     4505.98    307.72 o 
   1  10   6    11428.87    11366.17    444.88 o 
   2  10   6     2244.77     2613.07    231.98 o 
   3  10   6     2598.25     2436.72    225.42 o 
   4  10   6     7201.32     6841.76    364.71 o 
   5  10   6     5381.62     5831.25    343.10 o 
   6  10   6      649.65      680.16    139.25 o 
   7  10   6      686.45      631.91    155.31 o 
  -3  11   6     2746.58     2511.48    191.82 o 
  -2  11   6     3349.21     3242.33    288.57 o 
  -1  11   6     3552.65     3436.72    299.11 o 
   0  11   6     4943.52     4936.86    333.60 o 
   1  11   6     2146.14     2160.42    227.71 o 
   2  11   6     4170.16     4434.54    305.87 o 
   3  11   6      950.54      899.02    159.58 o 
   4  11   6     1076.11     1065.12    163.64 o 
   5  11   6      772.21      911.58    152.21 o 
   6  11   6      140.67      337.02    130.00 o 
  -2  12   6       57.06     -123.52    136.60 o 
  -1  12   6      184.45      198.41    147.95 o 
   0  12   6      554.77      901.16    164.45 o 
   1  12   6      840.23      786.66    162.19 o 
   2  12   6      232.66       46.77    124.20 o 
   3  12   6       35.81      355.78    123.48 o 
   4  12   6      302.19      270.94    133.01 o 
   5  12   6      272.09      101.22    123.56 o 
  -1  13   6      467.08      394.98    144.32 o 
   0  13   6      208.52      382.02    141.87 o 
   1  13   6      531.92      439.41    171.49 o 
   2  13   6      820.30      795.71    165.53 o 
   3  13   6     3428.53     3098.28    295.65 o 
   4  13   6     1153.65     1112.53    190.45 o 
   1  14   6     1814.23     1664.23    215.04 o 
   2  14   6     1431.03     1578.70    212.02 o 
  -1 -10   7     3208.89     2999.16    287.48 o 
  -4  -9   7     1922.29     1948.08    231.66 o 
  -3  -9   7     2784.08     2821.11    265.30 o 
  -2  -9   7     1310.03     1217.17    181.03 o 
  -1  -9   7      794.68      851.45    153.18 o 
   0  -9   7     1206.21     1176.64    182.28 o 
   1  -9   7      172.45        0.00    111.60 o 
   2  -9   7      157.07      192.98    118.49 o 
  -5  -8   7     1205.60      954.80    175.80 o 
  -4  -8   7     1303.79     1272.35    171.81 o 
  -3  -8   7      483.96      389.54    139.57 o 
  -2  -8   7        4.81      230.29    118.85 o 
  -1  -8   7       63.67      291.10    123.11 o 
   0  -8   7      219.03      281.68    123.88 o 
   1  -8   7       88.00      -53.89    103.31 o 
   2  -8   7     1660.19     1897.09    212.82 o 
   3  -8   7     1110.84     1121.95    169.68 o 
  -5  -7   7      166.16      375.18    148.15 o 
  -4  -7   7       32.30       98.93    103.39 o 
  -3  -7   7      977.04      946.39    160.58 o 
  -2  -7   7     3090.53     3355.26    257.38 o 
  -1  -7   7     1339.46     1412.16    164.97 o 
   0  -7   7      819.26      817.20    142.79 o 
   1  -7   7     4386.38     4700.65    293.96 o 
   2  -7   7     3675.86     4132.78    282.53 o 
   3  -7   7     4627.34     3861.32    300.16 o 
   4  -7   7     1522.56     1370.31    194.35 o 
  -6  -6   7      365.03      343.99    130.24 o 
  -5  -6   7     1110.56      893.71    158.53 o 
  -4  -6   7     3807.75     3799.50    276.05 o 
  -3  -6   7     3787.71     3400.05    257.98 o 
  -2  -6   7     6202.50     6225.06    322.49 o 
  -1  -6   7     6199.39     5888.93    307.24 o 
   0  -6   7     5840.00     6231.83    322.37 o 
   1  -6   7     5161.21     4927.56    285.23 o 
   2  -6   7     7076.64     7109.32    345.23 o 
   3  -6   7     3095.85     3033.41    253.47 o 
   4  -6   7     2781.38     2486.50    244.09 o 
   5  -6   7      895.92      802.67    166.58 o 
  -6  -5   7     3151.57     3720.17    297.30 o 
  -5  -5   7     3657.17     3838.29    274.36 o 
  -4  -5   7     3872.30     3735.22    275.85 o 
  -3  -5   7     4837.62     4504.61    288.45 o 
  -2  -5   7     6303.18     6682.06    321.97 o 
  -1  -5   7    11550.92    11631.03    405.60 o 
   0  -5   7     7785.72     7678.32    334.85 o 
   1  -5   7     3567.77     3868.32    242.32 o 
   2  -5   7      902.29      958.02    135.87 o 
   3  -5   7     2840.96     2965.87    235.76 o 
   4  -5   7      788.08      559.59    130.44 o 
   5  -5   7      158.82      118.97    134.58 o 
  -6  -4   7     3275.68     2947.52    262.85 o 
  -5  -4   7     3674.16     3489.44    268.12 o 
  -4  -4   7     3169.97     2835.64    240.23 o 
  -3  -4   7     1889.16     1848.72    184.89 o 
  -2  -4   7     5203.29     5684.56    282.13 o 
  -1  -4   7     2875.48     3130.12    214.39 o 
   0  -4   7     1074.35     1188.64    143.64 o 
   1  -4   7       16.71      168.99     96.55 o 
   2  -4   7      148.52      237.90     89.47 o 
   3  -4   7      467.26      479.58    114.70 o 
   4  -4   7       85.86      -64.80    103.71 o 
   5  -4   7     1196.52      847.27    160.95 o 
   6  -4   7     1321.73     1338.39    186.94 o 
  -7  -3   7      411.30      591.41    121.04 o 
  -6  -3   7     1473.57     1275.97    171.97 o 
  -5  -3   7     2513.24     2830.20    239.26 o 
  -4  -3   7     1531.69     1569.25    170.89 o 
  -3  -3   7      103.67      184.09     98.40 o 
  -2  -3   7       31.47      279.03    108.50 o 
  -1  -3   7      502.37      632.95    107.78 o 
   0  -3   7      198.73      245.06     87.98 o 
   1  -3   7     1193.13     1241.32    141.35 o 
   2  -3   7     4220.19     4127.95    233.71 o 
   3  -3   7     2704.03     2590.46    205.14 o 
   4  -3   7     3246.46     2850.57    231.38 o 
   5  -3   7     2998.34     3003.30    245.74 o 
   6  -3   7     3311.78     2945.39    264.94 o 
  -7  -2   7       11.75      194.03     89.41 o 
  -6  -2   7       13.70      185.46    104.96 o 
  -5  -2   7      293.53      237.21    109.87 o 
  -4  -2   7      917.15      817.48    134.22 o 
  -3  -2   7     2642.99     3079.97    206.62 o 
  -2  -2   7     2491.43     2479.78    190.28 o 
  -1  -2   7     3899.97     4450.28    224.61 o 
   0  -2   7     4543.55     4452.53    222.64 o 
   1  -2   7    13112.81    12133.87    362.86 o 
   2  -2   7    13566.38    12744.45    381.01 o 
   3  -2   7     6131.33     5706.89    276.05 o 
   4  -2   7     3399.17     3062.38    226.35 o 
   5  -2   7     6075.18     4759.94    294.00 o 
   6  -2   7     4199.26     3886.51    287.08 o 
   7  -2   7     1908.12     2017.71    230.61 o 
  -7  -1   7     1245.81     1145.19    127.15 o 
  -6  -1   7      839.28      819.29    152.73 o 
  -5  -1   7     3072.62     2821.07    234.07 o 
  -4  -1   7     3748.22     3857.97    248.08 o 
  -3  -1   7     3218.54     3228.20    207.11 o 
  -2  -1   7     7758.99     7917.02    299.88 o 
  -1  -1   7    10603.99    10927.65    330.54 o 
   0  -1   7    15626.91    16142.89    388.78 o 
   1  -1   7     9312.02     8822.12    294.80 o 
   2  -1   7    10698.59    10277.35    326.24 o 
   3  -1   7     6801.96     5292.88    265.10 o 
   4  -1   7     3902.83     3787.30    238.26 o 
   5  -1   7     2929.89     2322.74    215.44 o 
   6  -1   7     1655.35     1669.42    196.16 o 
   7  -1   7      759.78      763.96    164.73 o 
  -7   0   7     3024.79     3147.75    278.99 o 
  -6   0   7     3574.14     3479.66    269.53 o 
  -5   0   7     1444.34     1128.91    159.01 o 
  -4   0   7     2445.04     2270.58    201.11 o 
  -3   0   7     7895.29     7591.59    312.75 o 
  -2   0   7    11592.86    12515.69    363.34 o 
  -1   0   7     5964.83     5846.35    243.53 o 
   0   0   7      479.31      337.99     87.82 o 
   1   0   7      762.94      690.27    100.82 o 
   2   0   7     3152.15     3067.17    180.42 o 
   3   0   7     3007.76     2651.95    180.79 o 
   4   0   7      373.05      396.43    102.83 o 
   5   0   7       69.96      -86.25     98.89 o 
   6   0   7      373.76      504.41    113.13 o 
   7   0   7      101.41     -343.30    128.35 o 
  -7   1   7     1900.29     1275.30    145.35 o 
  -6   1   7     1860.27     1639.07    207.03 o 
  -5   1   7     2798.69     2677.75    226.02 o 
  -4   1   7     1561.35     1244.66    151.65 o 
  -3   1   7     2683.28     2774.06    193.91 o 
  -2   1   7     6298.10     6521.08    269.77 o 
  -1   1   7      421.49      542.60     94.74 o 
   0   1   7      211.43      452.73     84.40 o 
   1   1   7        1.78     -111.44     72.28 o 
   2   1   7     2018.40     2028.34    152.13 o 
   3   1   7       92.88      246.71     97.72 o 
   4   1   7     2107.89     1956.90    172.90 o 
   5   1   7     2132.54     1857.09    185.70 o 
   6   1   7     2292.81     2095.14    208.19 o 
   7   1   7     1616.49     1592.43    187.79 o 
  -7   2   7      478.76      319.48    115.17 o 
  -6   2   7       65.02      177.41    116.79 o 
  -5   2   7        4.27      -49.10    110.84 o 
  -4   2   7      258.85      144.61    110.32 o 
  -3   2   7     3917.46     3998.39    232.14 o 
  -2   2   7     2543.82     2407.38    182.64 o 
  -1   2   7      110.43      162.23     85.48 o 
   0   2   7     2521.09     2447.46    165.90 o 
   1   2   7     5545.75     5033.21    220.95 o 
   2   2   7     5511.77     5010.43    223.89 o 
   3   2   7     5398.50     4961.57    237.78 o 
   4   2   7     4499.77     4416.03    242.48 o 
   5   2   7     4542.76     4338.92    256.89 o 
   6   2   7     4469.72     4537.57    282.33 o 
   7   2   7     3312.31     3354.90    273.43 o 
   8   2   7     1447.60     1225.18    182.68 o 
  -7   3   7       72.21      -49.20    161.97 o 
  -6   3   7       80.48      240.43    122.55 o 
  -5   3   7     2901.64     2424.68    241.16 o 
  -4   3   7     5966.13     5896.71    689.00 o 
  -3   3   7     4149.39     4208.48    249.08 o 
  -2   3   7     2607.66     2705.40    192.38 o 
  -1   3   7     6509.65     7129.68    271.54 o 
   0   3   7     7589.85     7655.86    270.50 o 
   1   3   7    12910.05    12114.71    331.31 o 
   2   3   7     9884.63    10495.36    319.80 o 
   3   3   7     6511.08     6899.63    272.75 o 
   4   3   7     4918.79     4905.31    249.93 o 
   5   3   7     3919.66     4025.40    251.58 o 
   6   3   7     5624.82     6523.05    340.16 o 
   7   3   7     2033.56     2208.00    228.20 o 
   8   3   7      362.87      573.55    140.38 o 
  -6   4   7     4291.52     4180.83    311.51 o 
  -5   4   7     3507.17     3584.58    268.12 o 
  -4   4   7     5743.89     5244.02    313.68 o 
  -3   4   7     5973.75     6207.16    218.66 o 
  -2   4   7     4339.65     4577.50    253.87 o 
  -1   4   7     6287.22     7181.04    283.54 o 
   0   4   7     8577.99     9341.50    310.34 o 
   1   4   7     1727.83     1479.13    148.71 o 
   2   4   7     2334.32     2160.67    172.38 o 
   3   4   7     1644.73     1659.64    153.74 o 
   4   4   7     1085.43      893.35    134.10 o 
   5   4   7     1153.68     1217.21    157.16 o 
   6   4   7      494.76      313.28    150.36 o 
   7   4   7       68.47      -24.79    130.56 o 
   8   4   7       55.00      188.03    156.68 o 
  -6   5   7     4197.28     4368.62    321.17 o 
  -5   5   7     4830.69     4917.78    321.37 o 
  -4   5   7     1977.08     1779.28    135.57 o 
  -3   5   7     7622.50     7789.34    249.71 o 
  -2   5   7     8047.49     7487.39    327.85 o 
  -1   5   7     1134.81     1146.98    134.62 o 
   0   5   7       65.68       58.64     95.06 o 
   1   5   7     3385.60     3856.00    218.98 o 
   3   5   7        5.57       48.22     83.19 o 
   4   5   7      858.74      793.66    129.19 o 
   5   5   7      349.52      303.46    126.45 o 
   6   5   7       32.78      353.64    127.26 o 
   7   5   7      422.16      463.52    146.54 o 
   8   5   7      767.60      920.72    188.76 o 
  -6   6   7      145.36      331.83    135.99 o 
  -5   6   7      129.60      -63.31    120.30 o 
  -4   6   7     1190.29     1048.04    251.32 o 
  -3   6   7       28.32       -6.28    141.61 o 
  -2   6   7      242.57      394.29    108.34 o 
  -1   6   7     2054.14     1872.46    182.20 o 
   0   6   7     3368.45     3721.06    229.44 o 
   1   6   7     1890.83     2001.73    175.96 o 
   2   6   7      258.20      243.49    104.92 o 
   3   6   7     5407.66     5188.12    277.18 o 
   4   6   7     6504.53     6736.43    324.31 o 
   5   6   7     3113.74     3247.40    263.94 o 
   6   6   7     1299.51     1520.19    185.98 o 
   7   6   7      910.70      823.08    171.97 o 
   8   6   7     1732.86     1984.79    254.64 o 
  -5   7   7      476.20      362.50    167.95 o 
  -4   7   7     1123.54     1227.68    122.19 o 
  -3   7   7      397.48      385.13     97.94 o 
  -2   7   7     5261.27     5284.67    294.93 o 
  -1   7   7     5224.08     5535.04    292.91 o 
   0   7   7     7177.32     7069.51    305.47 o 
   1   7   7    10143.56    10249.58    368.90 o 
   2   7   7     8756.29     8794.23    354.77 o 
   3   7   7     3757.69     3649.02    244.34 o 
   4   7   7     5385.26     4994.29    288.28 o 
   5   7   7     5124.14     5120.10    315.17 o 
   6   7   7     3019.67     3389.91    277.78 o 
   7   7   7     1153.49     1519.26    199.34 o 
  -5   8   7     2472.21     2253.07    255.00 o 
  -4   8   7     4850.85     4609.84    271.44 o 
  -3   8   7     8029.73     8280.01    604.40 o 
  -2   8   7     2480.04     2219.51    218.05 o 
  -1   8   7     7682.14     8599.56    372.00 o 
   0   8   7    11990.72    11974.54    424.44 o 
   1   8   7     8626.14     8409.72    354.21 o 
   2   8   7     1906.68     1903.01    196.12 o 
   3   8   7     2423.48     2309.42    206.71 o 
   4   8   7     2680.89     2435.39    223.45 o 
   5   8   7     2069.61     2077.36    220.19 o 
   6   8   7      547.93      550.93    144.24 o 
   7   8   7      110.54       35.74    115.71 o 
  -4   9   7     5200.09     5520.89    253.67 o 
  -3   9   7     7285.07     7268.70    392.84 o 
  -2   9   7     8539.55     8826.35    400.81 o 
  -1   9   7     2026.74     2060.73    210.13 o 
   0   9   7     6587.91     6516.45    336.50 o 
   1   9   7     5949.40     5758.69    319.80 o 
   2   9   7      677.54      747.37    143.64 o 
   3   9   7      210.79       97.19    110.88 o 
   4   9   7      593.91      425.20    145.73 o 
   5   9   7       20.19      229.61    120.62 o 
   6   9   7      217.32      262.45    125.65 o 
   7   9   7      127.55       99.69    120.70 o 
  -4  10   7     2000.69     1939.99    171.60 o 
  -3  10   7     1582.23     1268.71    196.72 o 
  -2  10   7      291.69       80.13    122.55 o 
  -1  10   7      520.72      583.33    141.06 o 
   0  10   7        7.42      -16.82    103.76 o 
   1  10   7       41.66      295.57    117.68 o 
   2  10   7      342.79      250.17    120.26 o 
   3  10   7     2404.45     2046.04    216.81 o 
   4  10   7     2657.75     2563.49    237.74 o 
   5  10   7     1207.65     1349.90    182.96 o 
   6  10   7      671.85     1062.50    171.81 o 
   7  10   7     1371.64     1556.53    209.60 o 
  -3  11   7        3.17      138.17     93.74 o 
  -2  11   7      608.65      552.74    163.28 o 
  -1  11   7     1398.26     1219.26    186.10 o 
   0  11   7      370.27      227.31    160.82 o 
   1  11   7     2973.62     3250.42    275.37 o 
   2  11   7     5948.23     5852.22    343.91 o 
   3  11   7     4796.75     4510.69    304.14 o 
   4  11   7     3986.27     3718.88    288.57 o 
   5  11   7     2962.23     2946.07    270.05 o 
   6  11   7     1894.71     1921.96    238.06 o 
  -2  12   7     2035.49     2145.37    244.38 o 
  -1  12   7     4578.19     4528.24    351.59 o 
   0  12   7     6175.59     6603.50    379.48 o 
   1  12   7     2893.13     2772.93    262.45 o 
   2  12   7     3864.60     3378.16    301.20 o 
   3  12   7     5496.67     5188.64    345.92 o 
   4  12   7     3827.11     4050.63    310.06 o 
   5  12   7     3059.76     3390.96    295.17 o 
  -1  13   7     4638.72     4515.68    343.95 o 
   0  13   7     5851.12     5861.48    382.82 o 
   1  13   7     3665.14     3607.92    324.35 o 
   2  13   7     1418.67     1374.94    193.02 o 
   3  13   7     2463.41     2309.46    267.32 o 
   4  13   7     3722.10     3690.63    309.37 o 
  -2  -9   8      475.46      340.56    130.72 o 
  -1  -9   8      903.38      974.04    158.05 o 
   0  -9   8      367.23      455.79    131.20 o 
  -4  -8   8      799.90      850.69    164.33 o 
  -3  -8   8     2130.00     1928.73    229.12 o 
  -2  -8   8     3087.07     3124.93    264.66 o 
  -1  -8   8     1431.17     1260.19    179.34 o 
   0  -8   8     1915.17     1928.93    229.24 o 
   1  -8   8     1708.04     1527.59    195.36 o 
   2  -8   8     2539.23     2637.10    257.13 o 
  -5  -7   8     2217.13     2122.35    246.47 o 
  -4  -7   8     1741.54     1505.90    193.91 o 
  -3  -7   8     2305.50     2322.66    241.56 o 
  -2  -7   8     2856.47     2811.45    243.09 o 
  -1  -7   8     3230.07     3492.22    268.40 o 
   0  -7   8     1265.95     1702.66    200.55 o 
   1  -7   8      669.08      811.08    143.92 o 
   2  -7   8      544.56      625.27    144.97 o 
   3  -7   8     1193.72     1281.81    177.37 o 
  -5  -6   8     1579.53     1669.14    195.80 o 
  -4  -6   8     1128.42     1222.68    173.82 o 
  -3  -6   8      439.80      519.82    121.38 o 
  -2  -6   8      287.55      -92.69    114.22 o 
  -1  -6   8      216.59      228.08    118.65 o 
   0  -6   8      212.99      109.55    114.78 o 
   1  -6   8      110.79       71.68    107.50 o 
   2  -6   8      134.36       -8.29    107.94 o 
   3  -6   8       42.90      209.36    114.34 o 
   4  -6   8       24.82      129.11    116.19 o 
  -6  -5   8      349.27      341.61    139.70 o 
  -5  -5   8      927.53      909.89    156.72 o 
  -4  -5   8        1.95      -90.23    113.17 o 
  -3  -5   8      553.09      570.17    128.91 o 
  -2  -5   8      952.12      919.95    142.19 o 
  -1  -5   8      437.06      166.82    122.11 o 
   0  -5   8      162.67      283.70    115.19 o 
   1  -5   8      774.96      723.63    134.46 o 
   2  -5   8     2493.33     2582.04    218.98 o 
   3  -5   8     2664.20     2657.63    233.07 o 
   4  -5   8     1464.39     1267.12    178.25 o 
   5  -5   8     1084.59     1084.12    174.07 o 
  -6  -4   8      341.87      216.49    130.84 o 
  -5  -4   8      386.11      180.30    137.04 o 
  -4  -4   8     1879.19     1831.41    195.07 o 
  -3  -4   8     5801.27     5447.71    309.33 o 
  -2  -4   8     5173.56     4820.18    279.71 o 
  -1  -4   8     2921.01     3193.95    225.26 o 
   0  -4   8     2946.17     3192.86    230.61 o 
   1  -4   8     6843.68     6528.76    319.19 o 
   2  -4   8     6507.81     6699.65    319.96 o 
   3  -4   8     2691.42     2240.03    207.75 o 
   4  -4   8     1623.14     1577.33    182.64 o 
   5  -4   8     1291.26     1541.76    193.71 o 
  -6  -3   8     2643.71     2578.22    248.44 o 
  -5  -3   8     4726.74     4779.29    301.12 o 
  -4  -3   8     6372.89     6040.21    329.01 o 
  -3  -3   8     5735.61     6135.44    312.63 o 
  -2  -3   8     6435.74     6452.33    302.89 o 
  -1  -3   8     7848.19     8505.38    335.29 o 
   0  -3   8     6134.26     6064.68    286.11 o 
   1  -3   8     7428.31     7954.49    323.70 o 
   2  -3   8     3915.73     3591.54    244.38 o 
   3  -3   8     1184.19     1330.06    159.62 o 
   4  -3   8      567.74      471.73    125.97 o 
   5  -3   8      954.28      791.48    156.28 o 
   6  -3   8      602.07      350.67    137.64 o 
  -6  -2   8     4657.12     4455.47    312.79 o 
  -5  -2   8     4849.41     4897.94    309.98 o 
  -4  -2   8     3523.09     2762.15    236.04 o 
  -3  -2   8     4615.64     4703.19    265.30 o 
  -2  -2   8     5493.15     5314.57    276.33 o 
  -1  -2   8     3493.67     3419.49    216.65 o 
   0  -2   8      733.51      923.05    121.42 o 
   1  -2   8      101.78       73.01     89.83 o 
   2  -2   8      149.52      195.92    101.38 o 
   3  -2   8       41.70      174.07     95.63 o 
   4  -2   8        8.34      -25.23     84.07 o 
   5  -2   8      968.87      886.95    148.07 o 
   6  -2   8      431.01      151.21    125.01 o 
  -7  -1   8     3159.66     3384.76    295.09 o 
  -6  -1   8     3234.37     3209.44    264.94 o 
  -5  -1   8     1382.62     1450.00    180.59 o 
  -4  -1   8     1073.13     1178.17    151.97 o 
  -3  -1   8     2931.11     2842.84    213.75 o 
  -2  -1   8     3308.02     2995.17    210.25 o 
  -1  -1   8      156.56      337.91     87.13 o 
   0  -1   8     2027.22     2179.22    168.83 o 
   1  -1   8      744.80      777.64    118.36 o 
   2  -1   8      592.41      537.73    103.59 o 
   3  -1   8     1112.95     1028.46    136.80 o 
   4  -1   8     2316.19     2249.77    202.36 o 
   5  -1   8     3464.88     3270.02    244.62 o 
   6  -1   8     3047.26     3015.66    257.42 o 
   7  -1   8      788.85      976.82    166.18 o 
  -7   0   8      115.11      -18.02     98.78 o 
  -6   0   8      324.32      365.88    151.17 o 
  -5   0   8      116.60      247.60    112.65 o 
  -4   0   8      719.83      915.08    138.61 o 
  -3   0   8     1488.56     1596.21    163.68 o 
  -2   0   8     1668.05     1572.75    163.80 o 
  -1   0   8     2215.30     2563.97    175.76 o 
   0   0   8     7451.17     7830.13    287.60 o 
   1   0   8    13127.21    13200.60    371.84 o 
   2   0   8     8645.04     8334.46    306.60 o 
   3   0   8     7373.48     7131.57    300.12 o 
   4   0   8     4008.62     3957.46    243.85 o 
   5   0   8     3982.65     4252.39    266.71 o 
   6   0   8     3092.53     3221.36    259.95 o 
   7   0   8     2135.50     2440.86    234.39 o 
  -7   1   8       78.30       85.14    109.71 o 
  -6   1   8      170.97       80.45    126.01 o 
  -5   1   8      882.40     1142.63    150.88 o 
  -4   1   8     5100.07     5488.27    303.98 o 
  -3   1   8     9657.76     9582.86    370.79 o 
  -2   1   8     7146.33     7688.82    307.00 o 
  -1   1   8     8037.80     8084.81    299.96 o 
   0   1   8    14279.23    14043.28    373.77 o 
   1   1   8    18141.52    17932.04    423.03 o 
   2   1   8    17626.41    16468.65    415.38 o 
   3   1   8     7332.95     6807.27    286.96 o 
   4   1   8     2455.17     2462.71    199.90 o 
   5   1   8     3417.64     3315.94    240.07 o 
   6   1   8     3457.68     2958.55    249.29 o 
   7   1   8      743.85      765.81    146.86 o 
  -6   2   8     2090.96     2060.13    233.91 o 
  -5   2   8     4432.41     3851.54    278.18 o 
  -4   2   8     7067.45     6805.46    333.16 o 
  -3   2   8     5548.09     5665.04    287.88 o 
  -2   2   8     8114.67     8159.10    316.58 o 
  -1   2   8    11186.07    12078.81    359.52 o 
   0   2   8    10935.16    10911.19    335.86 o 
   1   2   8     4390.53     4920.72    229.85 o 
   2   2   8     2412.48     1926.19    162.51 o 
   3   2   8     2557.81     2553.83    189.56 o 
   4   2   8      307.37      200.95    104.00 o 
   5   2   8      176.28      138.13    101.30 o 
   6   2   8      173.49       -5.31    105.12 o 
   7   2   8      201.38      247.03    108.06 o 
  -6   3   8     3756.35     3560.11    291.26 o 
  -5   3   8     2958.99     3252.75    252.67 o 
  -4   3   8     4275.29     4050.06    376.83 o 
  -3   3   8     8233.52     8500.75    346.92 o 
  -2   3   8     9143.30     9349.47    339.96 o 
  -1   3   8     6282.06     7131.49    285.11 o 
   0   3   8     1034.26     1053.29    130.24 o 
   1   3   8     1709.17     1832.38    150.36 o 
   2   3   8      922.95      786.66    112.61 o 
   3   3   8        9.34      -21.17     77.64 o 
   4   3   8      917.92      945.31    123.15 o 
   5   3   8      934.52      811.04    136.92 o 
   6   3   8     1059.10     1192.46    161.83 o 
   7   3   8     1589.85     1783.80    221.07 o 
  -6   4   8     1100.69     1016.06    172.17 o 
  -5   4   8      315.26      128.10    136.92 o 
  -4   4   8      378.37      298.83    229.87 o 
  -3   4   8      768.04      722.18     97.21 o 
  -2   4   8      248.61      363.51    121.18 o 
  -1   4   8     1962.95     2157.08    180.99 o 
   0   4   8     3465.76     3814.47    217.33 o 
   1   4   8      693.11      666.80    113.13 o 
   2   4   8      315.86      267.20    105.97 o 
   3   4   8     5272.05     5033.77    257.25 o 
   4   4   8     9797.06    10196.01    374.49 o 
   5   4   8     5402.00     5302.54    296.45 o 
   6   4   8     2503.39     2964.67    250.53 o 
   7   4   8     3132.11     3328.82    278.22 o 
  -6   5   8      144.59        0.00    132.33 o 
  -5   5   8       41.34      -98.08    119.89 o 
  -4   5   8      514.89      575.44     93.66 o 
  -3   5   8     1261.00     1254.17    253.45 o 
  -2   5   8     2357.08     2357.79    204.05 o 
  -1   5   8     4365.09     4358.84    254.08 o 
   0   5   8     8841.65     9494.48    351.67 o 
   1   5   8     7312.15     7173.71    310.42 o 
   2   5   8     8899.45     9309.75    352.68 o 
   3   5   8     7287.22     6500.15    298.02 o 
   4   5   8     9802.96    10518.50    394.86 o 
   5   5   8     9489.68    10308.78    423.43 o 
   6   5   8     5258.48     5615.29    343.50 o 
   7   5   8     1747.21     2037.19    242.04 o 
  -6   6   8      840.18      924.46    168.43 o 
  -5   6   8     4229.87     4151.53    315.05 o 
  -4   6   8     3696.07     3170.81    182.26 o 
  -3   6   8     2982.29     3116.78    265.38 o 
  -2   6   8     1816.50     1793.10    192.62 o 
  -1   6   8     4627.26     5102.88    278.34 o 
   0   6   8    11048.93    10987.37    389.95 o 
   1   6   8    10323.77    10749.12    380.97 o 
   2   6   8     4681.61     5525.58    281.00 o 
   3   6   8     3482.26     3553.43    226.91 o 
   4   6   8     3246.79     3143.96    248.64 o 
   5   6   8     4802.98     5020.61    307.48 o 
   6   6   8     1866.08     1728.62    207.11 o 
   7   6   8      149.42      -33.81    138.73 o 
  -5   7   8     2166.09     2087.66    226.02 o 
  -4   7   8     6089.03     5583.35    246.45 o 
  -3   7   8     5331.98     5258.57    228.29 o 
  -2   7   8     3501.67     3777.64    260.03 o 
  -1   7   8     4609.81     4793.66    282.21 o 
   0   7   8     9325.81     9064.93    368.09 o 
   1   7   8     4828.07     4696.59    267.28 o 
   2   7   8     1532.27     1463.80    167.79 o 
   3   7   8     1401.02     1411.88    171.93 o 
   4   7   8     1364.15     1378.88    176.76 o 
   5   7   8       78.13      180.79    107.94 o 
   6   7   8       44.58       75.58    116.51 o 
   7   7   8      136.98      320.40    121.06 o 
  -5   8   8      342.97      384.71    151.73 o 
  -4   8   8      660.42      919.21    112.09 o 
  -3   8   8     2700.59     2335.54    171.08 o 
  -2   8   8      263.09      -37.11    130.48 o 
  -1   8   8      197.72      437.28    110.27 o 
   0   8   8        0.66      -71.52    107.26 o 
   1   8   8       37.59      -14.09    100.98 o 
   2   8   8       14.82       98.16    119.97 o 
   3   8   8      357.49      339.68    114.02 o 
   4   8   8     1415.03     1496.72    174.63 o 
   5   8   8     1255.43     1045.12    171.29 o 
   6   8   8     1137.32     1097.08    169.92 o 
   7   8   8     1134.73     1050.15    194.87 o 
  -4   9   8       56.34       88.60     84.24 o 
  -3   9   8      239.93      179.16     93.85 o 
  -2   9   8     1405.48     1546.06    185.54 o 
  -1   9   8     1858.84     1917.17    204.05 o 
   0   9   8      864.12     1124.44    150.60 o 
   1   9   8     1345.86     1227.39    167.75 o 
   2   9   8     2818.02     2647.49    233.43 o 
   3   9   8     4264.21     4346.12    290.18 o 
   4   9   8     5769.91     5678.00    332.03 o 
   5   9   8     2795.00     2855.24    262.73 o 
   6   9   8     1180.90     1383.19    186.10 o 
   7   9   8     2546.12     2755.55    281.12 o 
  -4  10   8     1189.71     1119.48    131.87 o 
  -3  10   8     2047.22     1992.43    164.27 o 
  -2  10   8     3667.85     3817.25    292.67 o 
  -1  10   8     3236.34     2850.41    255.36 o 
   0  10   8     2170.45     1879.83    213.99 o 
   1  10   8     3595.13     3511.25    267.92 o 
   2  10   8     4336.80     3329.86    281.76 o 
   3  10   8     3700.04     3391.04    280.24 o 
   4  10   8     3130.08     3361.09    270.66 o 
   5  10   8     2199.06     2000.00    232.02 o 
   6  10   8      981.27     1012.20    179.74 o 
  -3  11   8     2283.66     2285.82    182.10 o 
  -2  11   8     2981.61     2395.06    262.08 o 
  -1  11   8     5987.10     5003.75    358.11 o 
   0  11   8     6298.72     5810.69    356.74 o 
   1  11   8     1935.26     1933.31    213.59 o 
   2  11   8      796.12      715.02    152.33 o 
   3  11   8     1351.25      873.83    162.60 o 
   4  11   8     2198.97     1956.74    216.36 o 
   5  11   8      638.00      759.61    156.36 o 
   6  11   8       83.12       -5.47    115.31 o 
  -2  12   8      614.30      755.91    162.51 o 
  -1  12   8     1023.20      909.53    177.61 o 
   0  12   8      651.33       85.60    135.23 o 
   1  12   8       94.51       23.42    122.03 o 
   2  12   8      191.55      281.32    130.48 o 
   3  12   8       61.78     -136.15    114.82 o 
   4  12   8       13.80      255.04    123.23 o 
   5  12   8       20.46      139.37    119.45 o 
  -1  13   8      373.15      207.75    150.04 o 
   0  13   8      172.77       66.85    133.66 o 
   1  13   8      502.50      462.67    165.25 o 
   2  13   8      961.56     1240.67    191.29 o 
   3  13   8     2233.25     1832.13    245.46 o 
   4  13   8     1725.00     1462.59    202.88 o 
  -2  -8   9      883.89      901.88    168.15 o 
  -1  -8   9     1035.38     1027.33    170.40 o 
   0  -8   9      149.65      229.77    115.75 o 
   1  -8   9      179.08      221.03    135.39 o 
  -4  -7   9      273.93      187.19    134.70 o 
  -3  -7   9       11.41      133.26    121.75 o 
  -2  -7   9      145.23      271.74    117.80 o 
  -1  -7   9      256.04      124.20    110.19 o 
   0  -7   9      299.76      254.84    128.18 o 
   1  -7   9     1141.92     1429.99    177.77 o 
   2  -7   9     2640.67     3026.97    271.78 o 
   3  -7   9     1966.06     1895.72    224.05 o 
  -5  -6   9       27.92     -319.11    106.37 o 
  -4  -6   9      233.09      115.95    124.12 o 
  -3  -6   9     2079.68     2185.58    227.79 o 
  -2  -6   9     4005.37     3718.16    286.23 o 
  -1  -6   9     2318.07     2406.69    236.33 o 
   0  -6   9     2144.95     2579.43    235.00 o 
   1  -6   9     2553.85     2908.97    244.34 o 
   2  -6   9     4165.43     4466.90    305.79 o 
   3  -6   9     4012.23     3611.55    302.01 o 
   4  -6   9     2390.63     2510.65    256.21 o 
  -5  -5   9     1418.95     1361.98    185.50 o 
  -4  -5   9     2124.16     2233.27    235.56 o 
  -3  -5   9     4130.48     4655.98    309.90 o 
  -2  -5   9     4699.80     4736.15    299.92 o 
  -1  -5   9     3156.46     2800.82    248.24 o 
   0  -5   9     3264.94     3350.51    250.98 o 
   1  -5   9     5271.59     5573.88    320.04 o 
   2  -5   9     3798.75     4366.08    289.25 o 
   3  -5   9     2078.60     2015.46    230.97 o 
   4  -5   9     1382.20     1317.30    192.54 o 
  -5  -4   9     2411.85     2430.92    244.66 o 
  -4  -4   9     2297.74     2174.59    224.66 o 
  -3  -4   9     1410.08     1750.31    195.40 o 
  -2  -4   9     2281.45     2532.74    220.03 o 
  -1  -4   9     1835.63     1855.32    201.39 o 
   0  -4   9     1533.57     1377.83    185.33 o 
   1  -4   9      869.51     1138.65    147.22 o 
   2  -4   9      707.89      668.89    134.02 o 
   3  -4   9      195.01      203.00    117.16 o 
   4  -4   9       18.61      -28.29    105.69 o 
   5  -4   9      128.46       19.72    113.45 o 
  -6  -3   9     1128.55     1191.73    177.85 o 
  -5  -3   9      539.65      244.90    138.04 o 
  -4  -3   9      330.66      399.77    111.88 o 
  -3  -3   9      960.18      923.13    147.91 o 
  -2  -3   9      780.35      709.50    134.02 o 
  -1  -3   9       14.27      -54.09     96.91 o 
   0  -3   9       47.17       -6.76     96.67 o 
   1  -3   9      146.45      233.43     94.74 o 
   2  -3   9      246.16      263.17    114.62 o 
   3  -3   9       94.23      200.87    104.84 o 
   4  -3   9     1030.60      811.93    149.92 o 
   5  -3   9     2836.80     2945.35    263.69 o 
  -6  -2   9       20.35       48.70    102.23 o 
  -5  -2   9      160.64      220.47    121.02 o 
  -4  -2   9     1170.86     1289.53    160.22 o 
  -3  -2   9     1348.61     1224.45    149.39 o 
  -2  -2   9      444.99      140.62    108.26 o 
  -1  -2   9     1512.29     1514.39    163.08 o 
   0  -2   9     2841.85     2896.25    212.54 o 
   1  -2   9     2999.51     3232.47    218.98 o 
   2  -2   9     3908.26     3907.84    242.89 o 
   3  -2   9     2565.16     2222.77    205.82 o 
   4  -2   9     2338.87     2032.64    209.76 o 
   5  -2   9     3054.31     3097.32    257.38 o 
   6  -2   9     3246.99     3477.20    287.32 o 
  -6  -1   9      577.88      672.76    154.14 o 
  -5  -1   9     1759.02     1910.86    210.89 o 
  -4  -1   9     4889.05     4668.82    297.70 o 
  -3  -1   9     7217.18     7619.52    344.19 o 
  -2  -1   9     3495.26     3534.35    241.36 o 
  -1  -1   9     1753.14     1999.52    178.85 o 
   0  -1   9     4170.46     4407.94    247.84 o 
   1  -1   9    10347.42     9761.03    351.71 o 
   2  -1   9     9223.62     8786.82    338.79 o 
   3  -1   9     3483.32     3255.61    233.47 o 
   4  -1   9     1546.71     1652.60    184.85 o 
   5  -1   9     2098.74     2332.96    220.87 o 
   6  -1   9     1966.51     1750.56    200.06 o 
  -6   0   9     2094.88     2222.28    236.73 o 
  -5   0   9     3489.85     3398.76    263.73 o 
  -4   0   9     4576.23     4578.18    289.93 o 
  -3   0   9     3193.73     3319.92    241.76 o 
  -2   0   9     3383.67     3577.18    231.82 o 
  -1   0   9     3381.13     3427.10    218.54 o 
   0   0   9     2329.27     2417.07    184.57 o 
   1   0   9     1538.37     1361.94    147.18 o 
   2   0   9     3219.58     2712.52    212.26 o 
   3   0   9      278.88      293.40     98.85 o 
   4   0   9       59.48      -66.17     95.18 o 
   5   0   9      247.99      425.89    109.11 o 
   6   0   9      207.89      308.13    107.70 o 
   7   0   9        2.76     -153.46     90.39 o 
  -6   1   9     2791.33     2892.30    273.07 o 
  -5   1   9     2408.25     2283.30    228.32 o 
  -4   1   9     1901.88     1781.22    196.08 o 
  -3   1   9     2788.73     2780.10    214.84 o 
  -2   1   9     2438.34     2532.42    200.75 o 
  -1   1   9     2260.52     2106.57    177.61 o 
   0   1   9       56.67       86.97     86.05 o 
   1   1   9      112.43      104.24     81.94 o 
   2   1   9        5.66      -54.90     77.76 o 
   3   1   9       12.35      222.84     80.29 o 
   4   1   9      647.02      726.29    126.86 o 
   5   1   9      343.90      186.54    104.08 o 
   6   1   9      530.97      534.71    131.85 o 
   7   1   9      626.98      786.21    147.02 o 
  -6   2   9      535.42      484.69    134.26 o 
  -5   2   9       25.15      153.94    109.75 o 
  -4   2   9       73.87      124.56     99.89 o 
  -3   2   9       36.53       33.97    112.13 o 
  -2   2   9      135.52      271.82     97.72 o 
  -1   2   9     5257.95     4658.07    245.02 o 
   0   2   9     4476.68     4482.72    234.80 o 
   1   2   9     1591.36     1430.40    149.19 o 
   2   2   9      654.18      439.61    100.78 o 
   3   2   9     5361.57     5221.68    262.53 o 
   4   2   9     4850.69     4949.46    276.29 o 
   5   2   9     2495.47     2466.01    218.26 o 
   6   2   9     1247.83     1215.20    165.13 o 
   7   2   9     1264.48     1189.08    176.32 o 
  -6   3   9      233.22      257.50    121.99 o 
  -5   3   9      660.06      650.74    146.09 o 
  -4   3   9     2676.56     2659.52    165.81 o 
  -3   3   9     3961.00     3377.72    243.09 o 
  -2   3   9     5354.89     5698.20    292.83 o 
  -1   3   9     7252.51     7784.13    313.68 o 
   0   3   9    12293.63    12468.16    382.38 o 
   1   3   9     7119.29     7171.82    285.11 o 
   2   3   9     6888.22     7112.42    293.07 o 
   3   3   9     6658.32     7020.61    302.01 o 
   4   3   9     6405.69     6778.33    315.09 o 
   5   3   9     2616.43     3119.74    238.58 o 
   6   3   9     2191.09     2492.62    229.77 o 
   7   3   9      858.83     1101.30    165.49 o 
  -6   4   9     1786.95     1866.75    231.13 o 
  -5   4   9     5227.83     5218.22    332.92 o 
  -4   4   9     6883.28     6773.40    255.39 o 
  -3   4   9     4959.15     5201.96    338.29 o 
  -2   4   9     3466.66     3758.73    243.85 o 
  -1   4   9     7420.94     8286.16    331.43 o 
   0   4   9     8847.42     9566.96    344.91 o 
   1   4   9    12586.88    13005.45    400.09 o 
   2   4   9     2630.35     2538.54    189.92 o 
   3   4   9      186.14      227.79    105.89 o 
   4   4   9      273.39       43.31    111.00 o 
   5   4   9     2065.21     2062.79    205.01 o 
   6   4   9     1181.41     1189.88    169.36 o 
   7   4   9        5.58     -301.73    100.58 o 
  -6   5   9     3642.18     3476.60    297.46 o 
  -5   5   9     6083.06     5544.42    368.54 o 
  -4   5   9     9626.65     9239.57    302.92 o 
  -3   5   9     5564.24     5371.14    225.77 o 
  -2   5   9     3639.07     3552.18    246.59 o 
  -1   5   9     7132.94     7135.80    324.26 o 
   0   5   9     7979.22     8054.74    341.33 o 
   1   5   9     1485.07     1357.51    156.16 o 
   2   5   9      215.34      312.88    119.05 o 
   3   5   9      186.60      285.19    106.81 o 
   4   5   9        0.58      -92.08     90.92 o 
   5   5   9       21.15      135.59    118.32 o 
   6   5   9       96.73      162.07    142.35 o 
   7   5   9      918.74      930.98    175.43 o 
  -5   6   9      639.35      705.04    159.13 o 
  -4   6   9     1732.58     1782.57    174.11 o 
  -3   6   9     2727.85     2604.16    233.25 o 
  -2   6   9      221.48       92.93    113.58 o 
  -1   6   9      195.83      261.64    125.45 o 
   0   6   9      676.89      711.96    130.56 o 
   1   6   9      805.73      657.38    136.60 o 
   2   6   9     1454.93     1466.82    158.05 o 
   3   6   9     1079.27      786.61    136.19 o 
   4   6   9     2866.64     3141.31    233.11 o 
   5   6   9     3696.20     3442.99    272.91 o 
   6   6   9     2470.05     2692.00    261.24 o 
   7   6   9     1848.37     2483.16    266.59 o 
  -5   7   9       10.34      161.59    125.69 o 
  -4   7   9      106.14     -283.38    342.48 o 
  -3   7   9       44.77       49.23     91.79 o 
  -2   7   9     1650.56     1512.54    189.08 o 
  -1   7   9     4257.79     3946.60    276.37 o 
   0   7   9     6239.14     6204.42    314.36 o 
   1   7   9     5064.03     5269.01    293.36 o 
   2   7   9     4272.49     4368.58    281.20 o 
   3   7   9     9054.07     8806.71    380.17 o 
   4   7   9     9428.41     9317.43    399.69 o 
   5   7   9     5251.80     5627.49    344.39 o 
   6   7   9     2296.30     2305.91    247.07 o 
   7   7   9     1577.26     1549.48    216.04 o 
  -4   8   9      975.70     1014.72    117.68 o 
  -3   8   9     3167.35     3051.16    355.80 o 
  -2   8   9     6912.52     6021.90    341.65 o 
  -1   8   9     4459.36     4006.32    278.06 o 
   0   8   9     5331.57     5266.52    303.66 o 
   1   8   9     8723.84     8897.86    380.09 o 
   2   8   9     6073.87     6105.05    332.56 o 
   3   8   9     6081.84     5470.61    317.30 o 
   4   8   9     6379.90     6488.48    347.17 o 
   5   8   9     2109.04     2268.73    232.91 o 
   6   8   9      426.77      411.40    145.01 o 
   7   8   9      740.21      755.75    169.60 o 
  -4   9   9     4453.12     4475.80    229.88 o 
  -3   9   9     4397.60     4256.09    222.80 o 
  -2   9   9     6010.53     6642.74    365.96 o 
  -1   9   9     8697.42     8238.51    394.09 o 
   0   9   9     8174.06     7458.21    370.19 o 
   1   9   9     4793.44     4552.79    299.96 o 
   2   9   9     2763.04     2818.89    245.46 o 
   3   9   9     2172.65     2107.74    224.29 o 
   4   9   9     2457.78     2420.58    231.90 o 
   5   9   9      606.35      553.75    151.89 o 
   6   9   9       31.96     -350.14    116.71 o 
   7   9   9      234.28       25.07    158.21 o 
  -3  10   9     1158.39     1239.86    134.24 o 
  -2  10   9     1176.85     1293.40    183.36 o 
  -1  10   9     2286.03     2510.77    244.86 o 
   0  10   9     2665.73     2521.11    246.27 o 
   1  10   9      255.67       99.65    128.55 o 
   2  10   9      248.55      202.88    130.32 o 
   3  10   9        3.32      -52.28    116.19 o 
   4  10   9        9.75      -15.45    109.71 o 
   5  10   9      414.79      -31.59    147.95 o 
   6  10   9     1439.10     1339.88    199.70 o 
  -3  11   9       69.26      205.83     94.80 o 
  -2  11   9        0.16      100.13    121.58 o 
  -1  11   9       64.62      148.39    110.03 o 
   0  11   9      123.49        4.79    116.79 o 
   1  11   9      175.66       94.42    140.06 o 
   2  11   9     1659.07     1578.06    205.30 o 
   3  11   9     4219.53     3865.38    303.58 o 
   4  11   9     2573.12     2105.33    245.06 o 
   5  11   9     2311.31     2176.52    238.70 o 
   6  11   9     2033.68     2158.33    249.93 o 
  -2  12   9     1934.35     1768.83    224.66 o 
  -1  12   9     1724.73     1463.16    205.38 o 
   0  12   9     1305.07     1266.43    194.03 o 
   1  12   9     2085.37     2114.26    235.28 o 
   2  12   9     3333.93     3074.06    288.41 o 
   3  12   9     4545.28     4100.34    322.29 o 
   4  12   9     4237.04     4077.16    332.15 o 
   5  12   9     1756.69     2007.57    243.49 o 
   0  13   9     2540.14     1999.40    233.87 o 
   1  13   9     3028.44     3240.56    290.74 o 
   2  13   9     3922.12     3729.27    314.53 o 
   3  13   9     2577.04     2069.10    235.96 o 
   4  13   9     1706.30     1315.29    201.63 o 
  -3  -7  10     3328.06     3991.79    312.63 o 
  -2  -7  10     3701.93     3908.28    306.84 o 
  -1  -7  10     2381.05     2471.37    248.80 o 
   0  -7  10     1518.81     1696.67    212.90 o 
   1  -7  10      959.63     1126.98    173.90 o 
  -4  -6  10     1600.57     1444.52    194.67 o 
  -3  -6  10     1617.11     1883.69    220.03 o 
  -2  -6  10     1348.43     1595.41    214.75 o 
  -1  -6  10      816.32     1107.22    161.71 o 
   0  -6  10      135.41      447.22    121.42 o 
   1  -6  10       25.46     -248.52    108.54 o 
   2  -6  10       36.52        9.74     95.75 o 
   3  -6  10       44.92       15.45    109.91 o 
  -4  -5  10      476.35      534.83    137.00 o 
  -3  -5  10      229.34      230.13    129.92 o 
  -2  -5  10        1.15     -105.89    102.91 o 
  -1  -5  10      184.62      329.09    122.31 o 
   0  -5  10      527.99      726.12    140.62 o 
   1  -5  10     1392.15     2007.25    211.05 o 
   2  -5  10      817.67      948.41    154.06 o 
   3  -5  10      925.55      971.31    154.47 o 
   4  -5  10     1265.28     1168.27    187.27 o 
  -5  -4  10      103.57     -169.68    118.12 o 
  -4  -4  10      630.74      723.79    142.59 o 
  -3  -4  10      492.83      448.06    131.00 o 
  -2  -4  10     1797.85     1745.89    209.52 o 
  -1  -4  10     3022.08     3851.33    267.96 o 
   0  -4  10     4258.46     4839.34    298.95 o 
   1  -4  10     4472.13     4987.65    305.99 o 
   2  -4  10     4030.31     3680.01    279.47 o 
   3  -4  10     2190.96     2575.28    236.81 o 
   4  -4  10     2190.34     2750.11    251.02 o 
  -5  -3  10     1092.77     1099.73    174.23 o 
  -4  -3  10     3425.33     3152.90    264.50 o 
  -3  -3  10     6545.64     7394.70    377.39 o 
  -2  -3  10     5342.87     5463.44    315.21 o 
  -1  -3  10     4534.80     4771.37    292.35 o 
   0  -3  10     4987.35     4358.00    275.33 o 
   1  -3  10     9925.50    10440.87    416.15 o 
   2  -3  10     6009.25     6407.94    337.75 o 
   3  -3  10     2574.78     2931.10    249.08 o 
   4  -3  10      858.19     1135.07    167.95 o 
   5  -3  10      966.74     1140.54    161.99 o 
  -5  -2  10     2258.42     2058.40    229.04 o 
  -4  -2  10     5864.58     5726.37    331.51 o 
  -3  -2  10     5778.31     6023.23    338.63 o 
  -2  -2  10     6038.28     6371.52    327.28 o 
  -1  -2  10     2256.69     2434.34    209.00 o 
   0  -2  10     1940.39     2021.65    187.15 o 
   1  -2  10     3280.21     3166.82    231.70 o 
   2  -2  10     2828.12     2726.09    221.44 o 
   3  -2  10      200.39      204.01    115.47 o 
   4  -2  10        4.25      143.80     98.68 o 
   5  -2  10        9.00     -192.22    123.44 o 
  -6  -1  10     2101.18     2154.91    239.43 o 
  -5  -1  10     2923.47     2967.93    264.82 o 
  -4  -1  10     2050.84     1905.18    211.37 o 
  -3  -1  10     2810.32     3031.19    248.24 o 
  -2  -1  10     2556.45     3287.32    239.30 o 
  -1  -1  10     2498.47     2943.38    210.41 o 
   0  -1  10       13.97       56.67    107.82 o 
   1  -1  10        6.36       78.24    102.15 o 
   2  -1  10        2.85      150.40     90.23 o 
   3  -1  10       47.04      252.67    113.09 o 
   4  -1  10     1075.74     1247.52    161.39 o 
   5  -1  10     1800.02     1937.22    217.37 o 
   6  -1  10     1466.76     1462.31    182.36 o 
  -6   0  10      637.11      372.64    153.86 o 
  -5   0  10       19.89     -338.87    124.04 o 
  -4   0  10       11.64     -289.81    107.66 o 
  -3   0  10        8.21      -79.73    101.26 o 
  -2   0  10      130.18       83.63    116.15 o 
  -1   0  10      898.29     1251.10    151.45 o 
   0   0  10     2418.93     2498.78    200.10 o 
   1   0  10     1652.97     1572.30    166.54 o 
   2   0  10     1638.55     1780.94    175.96 o 
   3   0  10     4826.20     4451.45    271.22 o 
   4   0  10     4686.50     3985.31    272.83 o 
   5   0  10     4011.49     3778.05    280.88 o 
   6   0  10     2467.79     2568.64    247.35 o 
  -6   1  10       75.63     -152.90    121.99 o 
  -5   1  10      323.93       40.93    124.36 o 
  -4   1  10     1584.80     1372.96    174.35 o 
  -3   1  10     1232.17     1592.19    172.90 o 
  -2   1  10     3801.86     3896.05    258.22 o 
  -1   1  10     4978.98     5657.31    283.94 o 
   0   1  10     8984.65     9285.76    356.90 o 
   1   1  10     4714.58     4754.94    255.97 o 
   2   1  10     6207.06     6515.92    298.59 o 
   3   1  10    10021.61     9771.97    380.69 o 
   4   1  10     7773.24     7634.81    355.50 o 
   5   1  10     3569.49     3625.15    278.02 o 
   6   1  10     1825.00     2099.29    222.20 o 
  -6   2  10      914.35      721.78    157.89 o 
  -5   2  10     2453.74     2347.37    233.23 o 
  -4   2  10     3734.64     3348.17    263.65 o 
  -3   2  10     4144.23     3993.36    270.82 o 
  -2   2  10     2154.20     2552.71    210.09 o 
  -1   2  10     4709.93     5342.74    276.57 o 
   0   2  10     5484.31     5710.72    274.00 o 
   1   2  10     7855.71     8307.61    327.16 o 
   2   2  10     5579.51     4863.01    261.16 o 
   3   2  10     1607.84     1536.89    170.89 o 
   4   2  10     1112.53     1209.64    149.43 o 
   5   2  10     2392.67     2341.65    227.51 o 
   6   2  10     1099.94     1363.83    183.04 o 
   7   2  10        3.49     -263.57     95.22 o 
  -6   3  10     2235.16     2290.14    243.33 o 
  -5   3  10     5061.05     4979.64    328.85 o 
  -4   3  10     5517.81     5089.24    231.85 o 
  -3   3  10     2133.17     1911.62    206.46 o 
  -2   3  10     2206.27     2561.84    208.64 o 
  -1   3  10     2455.23     2630.66    210.25 o 
   0   3  10     6962.56     7367.50    318.83 o 
   1   3  10     4839.83     4836.93    255.20 o 
   2   3  10      964.22      382.86    138.61 o 
   3   3  10        2.70      -57.71     86.57 o 
   4   3  10      143.36      190.20     96.27 o 
   5   3  10      257.05       -9.18    117.92 o 
   6   3  10       31.90       29.54     97.52 o 
   7   3  10      715.16      877.01    159.74 o 
  -5   4  10      505.32      219.38    134.26 o 
  -4   4  10      765.28      783.78    166.52 o 
  -3   4  10      289.91      185.33     82.44 o 
  -2   4  10       41.70      187.23    113.82 o 
  -1   4  10        0.87      287.00    100.13 o 
   0   4  10      140.07      289.37    114.46 o 
   1   4  10       12.25       34.21     98.52 o 
   2   4  10      329.49      235.48    105.00 o 
   3   4  10     1952.31     1909.73    185.54 o 
   4   4  10     1058.97      926.87    144.97 o 
   5   4  10     1774.48     1982.29    208.80 o 
   6   4  10     1565.62     1383.95    188.80 o 
   7   4  10     1624.44     1766.17    218.66 o 
  -5   5  10      570.78      894.84    154.59 o 
  -4   5  10      105.94       99.45     92.88 o 
  -3   5  10      178.44      179.72     83.60 o 
  -2   5  10     1319.67     1337.55    167.51 o 
  -1   5  10     4136.90     4372.97    272.71 o 
   0   5  10     5394.10     5592.27    296.05 o 
   1   5  10     3727.63     3695.34    244.13 o 
   2   5  10     2447.04     2894.44    218.42 o 
   3   5  10     4056.76     3861.44    253.23 o 
   4   5  10     7536.79     7238.47    355.05 o 
   5   5  10     2742.23     2783.04    253.39 o 
   6   5  10     3046.49     3179.10    277.38 o 
   7   5  10     2231.73     2568.36    270.90 o 
  -5   6  10     1352.58     1326.00    197.37 o 
  -4   6  10     2303.47     2495.49    180.04 o 
  -3   6  10     3929.04     3855.15    303.16 o 
  -2   6  10     2945.13     2836.12    240.31 o 
  -1   6  10     3312.10     3482.15    265.06 o 
   0   6  10     4324.50     4971.79    286.55 o 
   1   6  10     4393.19     4921.00    284.10 o 
   2   6  10     3022.13     2706.04    224.74 o 
   3   6  10     3494.15     3469.15    247.43 o 
   4   6  10     2679.08     3151.17    251.82 o 
   5   6  10     2835.32     2817.57    261.32 o 
   6   6  10      461.96      675.05    150.36 o 
   7   6  10     1058.01      967.96    193.95 o 
  -5   7  10     4293.09     3501.11    314.53 o 
  -4   7  10     3799.84     3807.81    221.67 o 
  -3   7  10     5490.46     4807.98    231.64 o 
  -2   7  10     4002.39     3396.59    269.37 o 
  -1   7  10     3235.46     3135.79    249.21 o 
   0   7  10     7132.60     6768.19    346.24 o 
   1   7  10     2954.13     3028.30    238.94 o 
   2   7  10      695.49      639.84    139.90 o 
   3   7  10      748.44      626.27    136.76 o 
   4   7  10     1603.27     1600.03    187.59 o 
   5   7  10      195.94      175.88    131.93 o 
   6   7  10      154.44      260.19    130.96 o 
   7   7  10      157.60       44.03    134.02 o 
  -4   8  10     1267.70     1018.31    129.24 o 
  -3   8  10      449.90      495.31    104.57 o 
  -2   8  10      542.42      548.12    138.57 o 
  -1   8  10     1512.14     1411.32    176.40 o 
   0   8  10      551.42      482.75    137.72 o 
   1   8  10      119.30      212.02    116.03 o 
   2   8  10     2027.41     1968.37    208.96 o 
   3   8  10      126.55      168.79    120.58 o 
   4   8  10       55.44       76.31    123.84 o 
   5   8  10       80.12      277.58    123.03 o 
   6   8  10     1722.75     1853.71    237.82 o 
  -4   9  10       71.37      138.47    128.61 o 
  -3   9  10        0.09      -10.62    131.34 o 
  -2   9  10      731.62      694.05    157.44 o 
  -1   9  10     1334.01     1140.70    171.57 o 
   0   9  10      934.01      741.30    152.57 o 
   1   9  10     2970.87     2811.29    241.76 o 
   2   9  10     2636.23     2679.40    253.67 o 
   4   9  10     2272.78     1944.70    223.13 o 
   5   9  10     1963.57     1866.02    222.60 o 
   6   9  10     1515.42     1852.26    246.39 o 
  -3  10  10     1717.06     1541.40    193.44 o 
  -2  10  10     4050.93     3019.24    279.75 o 
  -1  10  10     5499.52     4598.15    331.63 o 
   0  10  10     2881.48     2574.04    255.85 o 
   1  10  10     1179.95     1142.55    177.53 o 
   2  10  10     4141.76     3535.60    288.61 o 
   3  10  10     5044.10     5142.20    323.26 o 
   4  10  10     4511.88     4306.32    322.17 o 
   5  10  10     1318.11     1283.46    198.78 o 
   6  10  10      602.72      258.50    185.46 o 
  -2  11  10     5985.79     6124.25    395.42 o 
  -1  11  10     4899.74     4230.29    327.28 o 
   0  11  10     4069.74     4339.12    317.54 o 
   1  11  10     4133.68     3262.49    282.65 o 
   2  11  10     2855.36     2590.54    265.63 o 
   3  11  10     3215.67     2826.38    260.03 o 
   4  11  10      872.42      821.55    171.09 o 
   5  11  10      322.40      255.16    144.77 o 
  -1  12  10     2365.44     2103.52    240.15 o 
   0  12  10     1774.66     1825.09    229.04 o 
   1  12  10      645.42      609.37    162.96 o 
   2  12  10      149.22      376.42    143.16 o 
   3  12  10        7.80      -27.73    109.11 o 
   4  12  10       29.23       -1.81    124.96 o 
   1  13  10      615.68      318.99    159.50 o 
   2  13  10     1144.67      975.69    187.91 o 
   3  13  10      324.58      -63.07    133.54 o 
  -2  -6  11      868.80      830.64    167.87 o 
  -1  -6  11     1001.88     1038.60    165.25 o 
   0  -6  11     1475.57     1813.06    213.18 o 
   1  -6  11     1766.97     1523.97    196.04 o 
  -3  -5  11     2450.50     3180.39    275.04 o 
  -2  -5  11     1894.89     1646.08    198.49 o 
  -1  -5  11     2188.06     2311.03    239.02 o 
   0  -5  11     2092.28     2067.54    230.41 o 
   1  -5  11     2312.02     2746.69    247.52 o 
   2  -5  11     2111.21     2155.23    236.61 o 
   3  -5  11     1057.15     1165.45    174.83 o 
  -4  -4  11     2045.16     2136.36    238.86 o 
  -3  -4  11     3503.11     4030.87    308.73 o 
  -2  -4  11     1913.04     1994.37    227.27 o 
  -1  -4  11       79.09      122.67    116.75 o 
   0  -4  11      563.64      470.64    132.81 o 
   1  -4  11     1574.84     1655.33    202.80 o 
   2  -4  11      808.41      472.01    168.35 o 
   3  -4  11      117.62      -86.29    116.67 o 
   4  -4  11        1.19      -30.99     99.81 o 
  -4  -3  11      397.91      572.02    131.40 o 
  -3  -3  11      500.44      453.01    151.53 o 
  -2  -3  11      743.45      773.74    142.11 o 
  -1  -3  11       49.89      124.08     93.41 o 
   0  -3  11      323.68      282.73    121.75 o 
   1  -3  11       81.48       17.79    106.65 o 
   2  -3  11        6.69      -42.02    100.78 o 
   3  -3  11      287.63      -65.68    128.39 o 
   4  -3  11      514.81      676.18    143.96 o 
  -5  -2  11      148.01      -89.99    119.97 o 
  -4  -2  11      246.28      248.80    136.11 o 
  -3  -2  11      320.70      477.40    124.52 o 
  -2  -2  11      306.83      361.49    114.58 o 
  -1  -2  11     1101.30     1228.96    158.57 o 
   0  -2  11     2469.08     3284.02    244.01 o 
   1  -2  11     3816.08     4188.64    269.89 o 
   2  -2  11     1828.49     2116.60    205.14 o 
   3  -2  11      702.72      895.56    139.70 o 
   4  -2  11     1818.45     1943.58    215.60 o 
   5  -2  11     1620.43     1824.53    224.29 o 
  -5  -1  11     1031.07     1004.99    160.14 o 
  -4  -1  11     4040.16     3878.42    293.15 o 
  -3  -1  11     2518.69     2631.19    243.01 o 
  -2  -1  11     3033.81     3040.93    248.32 o 
  -1  -1  11     8938.53     9746.58    400.21 o 
   0  -1  11     6169.37     6559.07    328.57 o 
   1  -1  11     2757.03     2947.20    224.37 o 
   2  -1  11     3581.53     3881.32    253.83 o 
   3  -1  11     3896.96     3807.75    270.50 o 
   4  -1  11     1869.33     2147.51    217.61 o 
   5  -1  11     1759.46     1785.53    216.49 o 
  -5   0  11     2832.84     2473.90    265.30 o 
  -4   0  11     3769.58     3472.41    286.15 o 
  -3   0  11     6272.79     6990.51    364.19 o 
  -2   0  11     4249.08     4186.91    280.88 o 
  -1   0  11     3471.39     3998.47    272.35 o 
   0   0  11     4867.66     5037.39    289.21 o 
   1   0  11     1970.50     2083.84    196.80 o 
   2   0  11     1030.35     1213.15    154.30 o 
   3   0  11      681.82      823.00    129.43 o 
   4   0  11      681.95      747.01    143.40 o 
   5   0  11       99.69       42.30    137.40 o 
   6   0  11      148.56      328.13    117.80 o 
  -5   1  11     4670.44     4936.82    328.05 o 
  -4   1  11     5412.03     5982.26    351.71 o 
  -3   1  11     3151.24     2770.48    234.31 o 
  -2   1  11     2773.91     2826.30    235.72 o 
  -1   1  11     1992.55     2150.72    200.75 o 
   0   1  11      282.21      298.31    124.88 o 
   1   1  11     1925.86     1651.87    182.03 o 
   2   1  11       72.57      -51.31     98.08 o 
   3   1  11     1269.91     1387.41    161.87 o 
   4   1  11      790.28      664.06    131.24 o 
   5   1  11       15.14      175.27    115.39 o 
   6   1  11      266.74      -43.99    143.32 o 
  -5   2  11     1297.11     1136.48    183.40 o 
  -4   2  11     1363.71     1093.49    174.67 o 
  -3   2  11      433.52       39.80    124.88 o 
  -2   2  11      157.50      198.94    108.87 o 
  -1   2  11      643.70      644.06    131.16 o 
   0   2  11      329.94      321.49    104.16 o 
   1   2  11     1849.84     2135.27    192.30 o 
   2   2  11      471.86      617.74    117.08 o 
   3   2  11     3390.66     3461.71    246.23 o 
   4   2  11     4364.18     4391.28    284.14 o 
   5   2  11     2295.72     2718.76    240.39 o 
   6   2  11      785.12      688.01    150.40 o 
  -5   3  11      102.52       90.23    121.95 o 
  -4   3  11      403.50      387.53    266.53 o 
  -3   3  11      303.07      306.15    127.78 o 
  -2   3  11     2635.12     2513.38    218.34 o 
  -1   3  11     9015.97     9732.57    389.30 o 
   0   3  11     8327.18     8673.45    359.20 o 
   1   3  11     2103.90     1994.53    190.53 o 
   2   3  11     7929.57     7504.25    332.68 o 
   3   3  11     6722.04     5589.45    300.60 o 
   4   3  11     6760.91     6555.29    337.95 o 
   5   3  11     4604.04     5017.96    312.03 o 
   6   3  11     2346.64     2256.97    238.22 o 
  -5   4  11     1579.25     1365.00    189.52 o 
  -4   4  11     2572.20     2653.39    196.95 o 
  -3   4  11     4357.66     4348.51    213.06 o 
  -2   4  11     3334.56     3400.21    253.03 o 
  -1   4  11     5532.76     5222.85    299.15 o 
   0   4  11     7573.37     7984.27    352.52 o 
   1   4  11     7856.39     8430.68    358.88 o 
   2   4  11     2975.91     2875.68    217.09 o 
   3   4  11     8274.74     7994.05    357.67 o 
   4   4  11     2446.65     2592.67    228.48 o 
   5   4  11      730.38      980.76    151.00 o 
   6   4  11      536.92      403.51    147.58 o 
  -5   5  11     3241.25     2891.38    281.93 o 
  -4   5  11     6966.54     6707.65    277.57 o 
  -3   5  11     5743.52     5982.26    256.33 o 
  -2   5  11     5149.87     4831.21    302.29 o 
  -1   5  11     4185.82     4191.58    278.99 o 
   0   5  11     7869.40     7360.57    346.60 o 
   1   5  11     6840.54     6838.66    337.06 o 
   2   5  11     3313.95     3396.55    248.28 o 
   3   5  11       20.42      176.96    108.14 o 
   4   5  11      671.09      354.13    136.60 o 
   5   5  11       72.20      120.78    109.15 o 
   6   5  11      112.81      125.89    138.81 o 
  -4   6  11     2003.00     2027.59    165.80 o 
  -3   6  11     1443.90     1380.49    134.56 o 
  -2   6  11      212.52       57.95    133.74 o 
  -1   6  11     3069.60     3028.74    255.64 o 
   0   6  11     1985.45     2242.24    214.96 o 
   1   6  11        6.68       15.45     97.76 o 
   2   6  11     1201.54     1080.49    151.00 o 
   3   6  11      108.24      314.93    111.44 o 
   4   6  11      771.39      686.88    136.56 o 
   5   6  11      208.96      292.27    145.37 o 
   6   6  11     1420.12     1313.60    200.51 o 
  -4   7  11       90.49      172.51    111.30 o 
  -3   7  11       46.78      -14.46     92.83 o 
  -2   7  11      124.88      174.63    127.42 o 
  -1   7  11      440.65      497.16    137.60 o 
   0   7  11      201.61      -33.77    142.11 o 
   1   7  11     3335.43     3431.89    269.37 o 
   2   7  11     5771.06     5597.66    330.10 o 
   3   7  11     3972.75     3965.84    282.09 o 
   4   7  11     1959.13     2318.87    231.90 o 
   5   7  11     4872.27     4659.48    337.14 o 
   6   7  11     3383.98     4097.60    321.81 o 
  -4   8  11      165.21       70.64    111.64 o 
  -3   8  11      588.46      550.50    104.93 o 
  -2   8  11     3320.30     3081.18    286.71 o 
  -1   8  11     2730.15     3169.60    269.25 o 
   0   8  11     3454.74     3309.54    275.33 o 
   1   8  11     1659.21     1417.68    184.93 o 
   2   8  11     3948.70     4724.76    302.89 o 
   3   8  11     7675.25     7260.40    370.87 o 
   4   8  11     6268.34     6477.41    361.90 o 
   5   8  11     1604.39     1864.81    214.55 o 
   6   8  11     1666.11     1884.33    222.84 o 
  -3   9  11     3303.56     2853.58    199.43 o 
  -2   9  11     5239.62     5454.51    354.61 o 
  -1   9  11     6513.36     4997.31    340.00 o 
   0   9  11     3155.62     2985.23    260.64 o 
   1   9  11     3941.45     3702.22    288.12 o 
   2   9  11     3359.69     4045.97    294.40 o 
   3   9  11     3708.94     3425.04    269.53 o 
   4   9  11     3078.17     3504.65    282.57 o 
   5   9  11      948.90      839.46    173.34 o 
   6   9  11       67.51      165.73    124.76 o 
  -2  10  11     1369.71     1415.02    197.05 o 
  -1  10  11     1644.07     1393.05    192.02 o 
   0  10  11     2313.14     2045.08    235.12 o 
   1  10  11      503.50      273.96    144.85 o 
   2  10  11      408.19      199.34    138.73 o 
   3  10  11      158.80      321.25    116.96 o 
   4  10  11       36.34      143.36    145.01 o 
   5  10  11       49.81      -93.61    130.72 o 
  -2  11  11        3.47     -163.00    117.52 o 
  -1  11  11      127.84      389.30    130.96 o 
   0  11  11        2.90     -133.42    128.22 o 
   1  11  11      408.42      264.18    163.64 o 
   2  11  11     1309.46     1542.60    209.97 o 
   3  11  11      263.42      192.66    141.18 o 
   4  11  11      244.88      264.90    132.45 o 
   5  11  11     1709.98     1447.70    210.53 o 
   0  12  11     1096.19      986.12    176.44 o 
   1  12  11     2342.75     2155.47    240.91 o 
   2  12  11     1849.88     1914.04    227.87 o 
   3  12  11     1290.54     1041.09    182.68 o 
   4  12  11     1319.01     1058.88    183.60 o 
  -2  -5  12      460.90      604.22    141.75 o 
  -1  -5  12        4.13     -242.12    107.22 o 
   0  -5  12        2.55      -78.24    112.25 o 
   1  -5  12       21.60       55.62    112.93 o 
  -3  -4  12       92.64       55.98    124.20 o 
  -2  -4  12       14.29     -164.77    128.14 o 
  -1  -4  12      237.17      360.89    125.73 o 
   0  -4  12     2105.59     2251.14    233.03 o 
   1  -4  12     1910.51     2353.36    236.93 o 
   2  -4  12     1701.38     2052.32    226.43 o 
   3  -4  12     1230.74     1658.39    209.64 o 
  -4  -3  12      929.71     1183.48    181.79 o 
  -3  -3  12     1207.07     1193.63    183.00 o 
  -2  -3  12     1706.85     1703.10    203.73 o 
  -1  -3  12     2288.22     2536.69    252.14 o 
   0  -3  12     3461.61     4517.61    296.25 o 
   1  -3  12     5334.97     5914.89    346.16 o 
   2  -3  12     3070.99     3706.33    277.58 o 
   3  -3  12     2696.58     3894.12    300.56 o 
  -4  -2  12     2900.87     2716.23    268.24 o 
  -3  -2  12     1070.75     1314.37    183.36 o 
  -2  -2  12     2872.34     2902.28    258.30 o 
  -1  -2  12     3794.82     4213.95    300.16 o 
   0  -2  12     2628.80     2612.63    247.23 o 
   1  -2  12     1595.88     1728.18    191.25 o 
   2  -2  12     2502.56     2957.18    252.67 o 
   3  -2  12      986.46      428.18    170.04 o 
   4  -2  12      611.34      668.45    147.10 o 
  -4  -1  12     1673.15     1694.89    209.36 o 
  -3  -1  12     2855.10     3047.25    263.69 o 
  -2  -1  12      710.04      786.45    137.16 o 
  -1  -1  12     1017.87      739.08    152.29 o 
   0  -1  12     1153.68     1073.81    154.55 o 
   1  -1  12      983.23     1168.15    155.91 o 
   2  -1  12       22.06      -88.30    100.54 o 
   3  -1  12        2.83      -60.37    104.88 o 
   4  -1  12      166.32      143.76    114.38 o 
   5  -1  12       11.52      -79.53    113.37 o 
  -4   0  12       81.36      -19.52    110.68 o 
  -3   0  12       35.29      -29.22    109.15 o 
  -2   0  12      338.24      257.86    146.13 o 
  -1   0  12      537.32      606.87    136.68 o 
   0   0  12      341.92      503.28    119.21 o 
   1   0  12       23.12      195.88     99.85 o 
   2   0  12      272.09      267.40    131.12 o 
   3   0  12     2496.44     2445.29    225.30 o 
   4   0  12     1565.89     1460.82    192.98 o 
   5   0  12     1041.58     1234.32    176.56 o 
  -5   1  12      764.87      729.75    158.49 o 
  -4   1  12      349.99      362.46    127.34 o 
  -3   1  12      306.19      163.68    136.39 o 
  -2   1  12     2446.12     3082.31    249.12 o 
  -1   1  12     2436.16     2768.75    242.08 o 
   0   1  12     6018.87     6984.11    348.57 o 
   1   1  12     2281.33     2573.39    220.75 o 
   2   1  12     1528.67     1487.99    184.09 o 
   3   1  12     2996.86     2830.81    244.38 o 
   4   1  12     5123.40     5719.73    331.99 o 
   5   1  12     2604.61     3204.21    265.46 o 
  -5   2  12     2775.22     2691.39    272.67 o 
  -4   2  12     1783.92     1939.91    233.11 o 
  -3   2  12     1058.82     1270.58    177.65 o 
  -2   2  12     2560.27     2820.26    244.34 o 
  -1   2  12     8772.07     8997.51    398.44 o 
   0   2  12     2141.58     2735.30    223.69 o 
   1   2  12     1719.93     1829.12    190.45 o 
   2   2  12     2122.50     2165.54    209.12 o 
   3   2  12     1817.79     1893.19    202.36 o 
   4   2  12     1661.27     2026.28    211.09 o 
   5   2  12     1733.05     2051.28    225.18 o 
   6   2  12      498.25      255.24    161.67 o 
  -5   3  12     2125.45     1894.92    235.96 o 
  -4   3  12     5349.78     5390.24    287.96 o 
  -3   3  12     4693.23     3894.20    296.98 o 
  -2   3  12     2276.07     2648.57    234.35 o 
  -1   3  12     1116.69     1198.78    154.75 o 
   0   3  12     3627.68     3478.21    254.80 o 
   1   3  12      665.67      723.35    135.15 o 
   2   3  12      761.89      811.93    130.64 o 
   3   3  12      465.37      331.99    123.52 o 
   4   3  12       33.67      -74.82    105.32 o 
   5   3  12       32.86      177.33    116.71 o 
   6   3  12        4.35      268.89    126.94 o 
  -4   4  12     1403.78     1336.46    147.76 o 
  -3   4  12      738.44      687.43    111.94 o 
  -2   4  12       14.15        8.61    112.17 o 
  -1   4  12       26.64       -7.97    113.09 o 
   0   4  12        0.97     -190.93     94.82 o 
   1   4  12      229.39      394.33    115.02 o 
   2   4  12      838.01      675.74    129.47 o 
   3   4  12     1372.44     1255.61    160.18 o 
   4   4  12      159.75      114.94    124.64 o 
   5   4  12      278.64      361.49    133.09 o 
   6   4  12      940.53     1245.42    178.65 o 
  -4   5  12       34.62       95.73     90.68 o 
  -3   5  12     1518.97     1531.32    141.55 o 
  -2   5  12     2095.73     1919.83    223.73 o 
  -1   5  12      896.04      967.76    162.23 o 
   0   5  12     1587.36     1578.14    178.05 o 
   1   5  12     5333.00     5695.34    316.86 o 
   2   5  12     3518.41     3590.66    266.11 o 
   3   5  12     3886.53     4030.91    271.38 o 
   4   5  12     3061.49     3186.67    260.60 o 
   5   5  12      898.92      791.93    165.17 o 
   6   5  12     1965.54     1998.03    228.60 o 
  -4   6  12     1175.65     1254.67    139.04 o 
  -3   6  12     2195.24     2094.21    166.83 o 
  -2   6  12     5764.13     5646.28    357.71 o 
  -1   6  12     4509.12     4250.94    304.06 o 
   0   6  12     2550.19     2666.84    245.06 o 
   1   6  12     3305.71     3297.30    260.47 o 
   2   6  12     4646.45     4678.76    300.76 o 
   3   6  12     3566.95     3626.76    270.98 o 
   4   6  12     2547.82     2820.99    249.45 o 
   5   6  12     1496.69     1508.43    204.45 o 
   6   6  12      270.46      523.69    141.55 o 
  -4   7  12     2963.71     2675.30    199.99 o 
  -3   7  12     5917.13     5322.10    259.53 o 
  -2   7  12     6232.86     5946.64    380.25 o 
  -1   7  12     6832.40     6263.58    372.36 o 
   0   7  12     4432.76     4278.35    309.49 o 
   1   7  12     1520.17     1415.83    178.81 o 
   2   7  12     2103.40     1963.10    221.56 o 
   3   7  12     3167.53     3065.08    253.95 o 
   4   7  12     1025.52     1098.28    165.73 o 
   5   7  12       24.14       95.46    120.58 o 
   6   7  12       23.28     -375.02    125.01 o 
  -3   8  12     1521.03     1195.67    137.90 o 
  -2   8  12     1910.42     1909.73    243.53 o 
  -1   8  12     1718.04     1862.40    225.78 o 
   0   8  12     1554.37     1808.47    215.44 o 
   1   8  12      631.24      330.78    149.23 o 
   2   8  12      138.48      201.39    129.35 o 
   3   8  12      130.89      -62.34    112.49 o 
   4   8  12       30.35      275.45    141.75 o 
   5   8  12      194.91      268.72    142.15 o 
   6   8  12     1049.56     1070.31    189.12 o 
  -3   9  12       18.43      137.89    150.90 o 
  -2   9  12        6.30      192.26    143.72 o 
  -1   9  12       46.86      116.51    123.27 o 
   0   9  12      123.28       51.96    133.18 o 
   1   9  12     2019.32     1977.58    226.47 o 
   2   9  12     2738.41     2275.09    245.95 o 
   3   9  12     3148.26     3019.36    264.02 o 
   4   9  12     1405.78     1408.78    187.95 o 
   5   9  12     1657.07     1474.10    199.38 o 
  -2  10  12      962.94      722.82    179.30 o 
  -1  10  12     1302.58     1183.04    185.29 o 
   0  10  12     2553.19     2270.34    252.63 o 
   1  10  12     4326.02     3808.75    309.37 o 
   2  10  12     4687.93     4715.54    330.42 o 
   3  10  12     2065.49     1927.24    217.41 o 
   4  10  12     2777.95     2429.87    256.77 o 
   5  10  12     3142.44     3652.11    317.50 o 
  -1  11  12     4056.52     3702.95    319.80 o 
   0  11  12     3441.01     3130.20    287.84 o 
   1  11  12     4611.10     4313.28    323.94 o 
   2  11  12     4425.75     4275.33    340.60 o 
   3  11  12     4330.60     3445.77    308.41 o 
   4  11  12     1551.04     1358.64    191.01 o 
   1  12  12     1969.75     1829.96    232.78 o 
   2  12  12     2549.23     2323.38    251.06 o 
   3  12  12      925.33     1036.50    173.66 o 
  -1  -4  13     1220.30     1640.44    216.12 o 
   0  -4  13     1018.03     1074.18    177.04 o 
   1  -4  13      516.28      394.45    155.39 o 
  -2  -3  13      553.48      440.78    153.94 o 
  -1  -3  13      178.44      196.89    127.90 o 
   0  -3  13       11.34      -61.82    107.38 o 
   1  -3  13       48.68     -115.91    104.64 o 
   2  -3  13       42.02       16.62    114.62 o 
  -3  -2  13        3.78     -333.00    111.00 o 
  -2  -2  13      154.87      138.13    121.46 o 
  -1  -2  13      528.88      298.79    165.45 o 
   0  -2  13      507.15      384.31    164.73 o 
   1  -2  13      757.56      643.06    145.17 o 
   2  -2  13     1165.81     1355.90    180.06 o 
   3  -2  13     2991.28     3531.17    295.37 o 
  -3  -1  13      639.61      715.46    158.21 o 
  -2  -1  13     1330.39     1135.99    174.27 o 
  -1  -1  13     4296.55     4781.02    316.70 o 
   0  -1  13     5033.41     5434.02    328.41 o 
   1  -1  13     3362.64     3911.82    287.48 o 
   2  -1  13     2999.05     3226.75    267.64 o 
   3  -1  13     3151.31     3779.57    288.57 o 
   4  -1  13     3253.62     3903.45    304.91 o 
  -4   0  13     1424.40     1481.67    213.18 o 
  -3   0  13     1798.83     2063.23    227.96 o 
  -2   0  13     2576.16     2935.17    257.62 o 
  -1   0  13     6388.50     6992.80    369.14 o 
   0   0  13     6197.38     7258.07    373.61 o 
   1   0  13     2791.59     2982.78    257.09 o 
   2   0  13     1510.76     1783.88    204.09 o 
   3   0  13     1606.47     1606.92    189.24 o 
   4   0  13     1323.51     1341.93    181.39 o 
  -4   1  13     2939.33     2696.06    278.42 o 
  -3   1  13     1751.54     2323.10    250.57 o 
  -2   1  13     4257.61     4281.00    308.65 o 
  -1   1  13     3982.45     4404.48    302.97 o 
   0   1  13     2026.19     2167.79    219.58 o 
   1   1  13     1719.57     1802.27    205.18 o 
   2   1  13      437.85      596.77    125.21 o 
   3   1  13       50.95      269.93    110.88 o 
   4   1  13        1.43      -45.16    121.50 o 
   5   1  13       32.30     -253.11    121.50 o 
  -4   2  13     1869.61     2026.89    240.03 o 
  -3   2  13     1566.06     1922.57    207.03 o 
  -2   2  13      169.97      334.65    139.05 o 
  -1   2  13      177.57      137.44    125.89 o 
   0   2  13      133.53      -15.41    126.05 o 
   1   2  13        3.31      261.76    113.74 o 
   2   2  13      185.85      279.11    117.68 o 
   3   2  13     1537.40     1917.13    206.02 o 
   4   2  13      992.81     1047.05    165.09 o 
   5   2  13      860.15      956.49    170.44 o 
  -4   3  13       13.52      -52.38    131.04 o 
  -3   3  13       67.05      -16.58    115.95 o 
  -2   3  13      703.35      695.46    145.21 o 
  -1   3  13     1603.75     1803.92    200.59 o 
   0   3  13     1490.87     1309.29    172.05 o 
   1   3  13     1743.23     1784.80    193.58 o 
   2   3  13     4762.94     5404.44    313.44 o 
   3   3  13     4124.65     5061.66    313.88 o 
   4   3  13     3221.95     3904.06    275.85 o 
   5   3  13     2102.08     2317.02    249.65 o 
  -4   4  13      433.98      431.40    102.76 o 
  -3   4  13     1909.51     2005.92    160.36 o 
  -2   4  13     2395.16     2854.35    250.94 o 
  -1   4  13     2685.75     2767.22    245.82 o 
   0   4  13     3324.39     3915.37    285.15 o 
   1   4  13     3269.25     3448.67    264.22 o 
   2   4  13     3049.83     3139.70    250.37 o 
   3   4  13     5874.75     6616.78    347.04 o 
   4   4  13     3057.58     3237.05    269.77 o 
   5   4  13     1820.18     2462.07    242.97 o 
  -4   5  13     1627.88     1532.13    151.85 o 
  -3   5  13     3112.92     2935.76    193.20 o 
  -2   5  13     5729.40     5946.32    370.83 o 
  -1   5  13     4119.08     4654.09    317.38 o 
   0   5  13     3065.42     3152.54    278.75 o 
   1   5  13     1792.96     2136.76    219.46 o 
   2   5  13     2820.42     2821.43    246.03 o 
   3   5  13     2653.27     2473.54    241.60 o 
   4   5  13     1970.03     1843.12    222.40 o 
   5   5  13      113.50      -16.42    113.25 o 
  -3   6  13     1395.66     1084.96    190.81 o 
  -2   6  13      982.20      925.83    173.58 o 
  -1   6  13     1765.85     1881.68    228.36 o 
   0   6  13      877.37      674.29    151.73 o 
   1   6  13      280.88      -15.13    129.96 o 
   2   6  13       18.70        4.35    107.06 o 
   3   6  13      209.83      205.06    139.21 o 
   4   6  13        7.91      -74.29    112.21 o 
   5   6  13       42.58      311.87    119.29 o 
  -3   7  13       88.88       88.19     98.72 o 
  -2   7  13      240.83      117.48    150.00 o 
  -1   7  13      119.31      206.66    142.79 o 
   0   7  13       16.49       97.28    118.36 o 
   1   7  13      884.77      934.76    164.85 o 
   2   7  13     2219.23     1932.11    220.39 o 
   3   7  13     1852.68     1856.20    196.52 o 
   4   7  13      481.67      374.77    149.60 o 
   5   7  13     1186.75     1162.23    181.91 o 
  -2   8  13     1418.80     1515.96    203.85 o 
  -1   8  13      868.82      511.73    184.65 o 
   0   8  13     1533.35     1484.65    190.49 o 
   1   8  13     1928.89     1929.29    214.55 o 
   2   8  13     3261.91     3227.35    278.67 o 
   3   8  13     2050.69     1836.12    216.12 o 
   4   8  13     1757.83     1522.88    211.94 o 
   5   8  13     1641.73     2010.31    235.76 o 
  -2   9  13     3256.22     2898.82    291.79 o 
  -1   9  13     3415.66     3860.39    318.99 o 
   0   9  13     2606.76     2305.51    251.50 o 
   1   9  13     2861.14     2359.56    258.18 o 
   2   9  13     2378.38     2135.79    243.17 o 
   3   9  13     2254.17     1907.60    236.33 o 
   4   9  13     1230.93     1084.36    175.11 o 
   5   9  13      877.05     1030.95    174.95 o 
  -1  10  13      992.83      922.49    171.69 o 
   0  10  13      622.72      615.00    148.75 o 
   1  10  13      609.82      345.56    154.18 o 
   2  10  13     1172.06      977.06    177.33 o 
   3  10  13      583.76      627.48    155.11 o 
   4  10  13        9.05      -21.81    127.22 o 
   0  11  13       87.36       30.27    119.21 o 
   1  11  13      195.08      362.50    138.00 o 
   2  11  13      203.59     -213.47    130.64 o 
   3  11  13      198.45      161.15    144.85 o 
  -1  -2  14     2091.39     2139.82    250.82 o 
   0  -2  14     2152.70     2360.41    251.22 o 
   1  -2  14     1118.06     1273.72    189.80 o 
   2  -2  14      460.89      600.52    146.74 o 
  -2  -1  14      829.95      694.29    166.50 o 
  -1  -1  14     1151.91     1303.14    182.52 o 
   0  -1  14      537.30      115.99    145.01 o 
   1  -1  14      177.48       47.53    122.03 o 
   2  -1  14       53.97       73.21    110.64 o 
   3  -1  14        1.62     -224.29    101.94 o 
  -3   0  14       65.75      488.59    123.52 o 
  -2   0  14        2.72      -15.45    125.25 o 
  -1   0  14      238.33      193.46    124.00 o 
   0   0  14       21.87     -335.90    111.97 o 
   1   0  14       50.55      149.96    118.40 o 
   2   0  14      324.73      319.35    133.05 o 
   3   0  14      754.08     1152.62    161.63 o 
  -3   1  14      795.05      834.75    171.65 o 
  -2   1  14     1776.70     2087.86    234.23 o 
  -1   1  14     2054.14     2190.73    233.67 o 
   0   1  14     1810.30     2197.05    233.55 o 
   1   1  14     1244.11     1405.08    178.49 o 
   2   1  14     2902.78     3402.43    276.17 o 
   3   1  14     2753.41     2890.57    263.65 o 
   4   1  14     1621.94     1904.86    229.24 o 
  -3   2  14     1800.24     1778.08    213.39 o 
  -2   2  14     2384.90     2534.92    256.81 o 
  -1   2  14     4016.26     3663.22    288.97 o 
   0   2  14     2998.81     3123.36    268.36 o 
   1   2  14     2733.68     2891.18    258.86 o 
   2   2  14     2052.41     2115.43    219.06 o 
   3   2  14     2168.81     2357.03    232.58 o 
   4   2  14     1091.81     1383.31    192.18 o 
  -3   3  14     2784.29     2657.71    269.33 o 
  -2   3  14     4161.66     3499.10    294.40 o 
  -1   3  14     4511.43     5208.84    344.03 o 
   0   3  14     2803.73     2826.38    265.55 o 
   1   3  14      541.92      673.12    144.04 o 
   2   3  14      629.35      634.16    139.61 o 
   3   3  14      524.23      560.55    145.17 o 
   4   3  14      407.26      502.03    145.53 o 
  -3   4  14     1981.33     1890.78    171.05 o 
  -2   4  14     1404.13     1315.41    197.49 o 
  -1   4  14     1043.11      991.59    172.46 o 
   0   4  14      101.28      483.68    128.67 o 
   1   4  14       37.89      -41.57    127.82 o 
   2   4  14      119.31      213.18    124.36 o 
   3   4  14       36.43     -299.55     99.85 o 
   4   4  14      264.75      353.40    142.67 o 
   5   4  14      480.94      159.90    154.67 o 
  -3   5  14       38.00      199.75    100.65 o 
  -2   5  14      345.87     -188.55    134.42 o 
  -1   5  14      383.21      283.94    141.99 o 
   0   5  14      478.84      540.27    135.87 o 
   1   5  14     2103.28     1903.93    210.69 o 
   2   5  14     3350.85     3110.32    273.27 o 
   3   5  14     3233.11     3867.96    286.96 o 
   4   5  14     1850.97     1932.07    221.03 o 
   5   5  14     1644.90     1789.31    215.76 o 
  -3   6  14     1213.03     1157.55    134.62 o 
  -2   6  14     2637.92     2221.20    258.82 o 
  -1   6  14     1705.35     2000.61    232.83 o 
   0   6  14     1873.29     1819.26    211.98 o 
   1   6  14     3994.19     4024.68    306.72 o 
   2   6  14     5918.77     5704.68    354.77 o 
   3   6  14     4090.41     3504.49    292.31 o 
   4   6  14     1739.98     1618.79    202.76 o 
   5   6  14     1299.30     1454.22    198.70 o 
  -2   7  14     4416.55     4483.28    346.16 o 
  -1   7  14     4958.03     4242.25    332.80 o 
   0   7  14     4016.46     3788.47    304.46 o 
   1   7  14     3678.84     3350.07    297.42 o 
   2   7  14     3552.15     3295.09    285.67 o 
   3   7  14     2505.95     2658.55    255.81 o 
   4   7  14     1207.22     1260.23    184.29 o 
  -2   8  14     3088.40     3136.32    307.64 o 
  -1   8  14     2671.54     2355.30    272.91 o 
   0   8  14     1348.24     1181.47    195.40 o 
   1   8  14     1006.85     1241.36    186.82 o 
   2   8  14     1000.29      881.72    166.90 o 
   3   8  14      632.31      559.99    150.84 o 
   4   8  14       16.67        3.62    128.71 o 
  -1   9  14       76.78      211.66    128.14 o 
   0   9  14       17.62       48.94    137.44 o 
   1   9  14      158.78     -126.45    124.64 o 
   2   9  14       87.37      -50.87    138.61 o 
   3   9  14      334.07      113.13    141.87 o 
   4   9  14     1111.23      900.03    179.62 o 
   0  10  14      803.13      519.62    163.60 o 
   1  10  14     2093.18     1925.26    224.61 o 
   2  10  14     2226.29     1743.91    241.12 o 
   3  10  14     1185.46     1188.64    194.11 o 
  -1   0  15     2395.41     2271.14    263.45 o 
   0   0  15     1866.22     1936.69    224.78 o 
   1   0  15     2354.58     2826.94    264.30 o 
   2   0  15     1936.25     2186.75    242.60 o 
  -2   1  15     1773.27     1467.86    212.90 o 
  -1   1  15     2726.57     3194.47    283.54 o 
   0   1  15     2071.72     2429.39    253.15 o 
   1   1  15      663.05      556.49    150.56 o 
   2   1  15      720.22      772.97    154.91 o 
  -2   2  15      701.61      850.65    165.69 o 
  -1   2  15      707.63      643.14    156.40 o 
   0   2  15      204.91      316.58    135.67 o 
   1   2  15       11.63      274.48    131.40 o 
   2   2  15       45.08      103.39    103.39 o 
   3   2  15       41.51      290.94    125.89 o 
  -2   3  15      245.06      378.88    164.73 o 
  -1   3  15      268.00      302.37    130.36 o 
   0   3  15      494.73      596.45    148.71 o 
   1   3  15      715.64      823.48    159.38 o 
   2   3  15     1061.34     1096.99    165.77 o 
   3   3  15     1690.06     2187.51    237.25 o 
  -2   4  15     1950.90     1941.16    227.39 o 
  -1   4  15     1017.58      987.36    168.95 o 
   0   4  15      810.22      955.57    163.80 o 
   1   4  15     1908.39     2217.13    235.16 o 
   2   4  15     2835.01     3199.75    281.00 o 
   3   4  15     2072.25     2246.23    246.43 o 
   4   4  15     1516.98     1845.42    214.43 o 
  -2   5  15     3061.30     2956.98    290.02 o 
  -1   5  15     2148.45     2201.15    251.06 o 
   0   5  15     1521.90     1749.11    216.49 o 
   1   5  15     1435.30     1809.64    216.81 o 
   2   5  15     2287.75     2477.28    251.02 o 
   3   5  15     1433.79     1406.33    189.32 o 
   4   5  15      353.79      289.93    136.11 o 
  -1   6  15     1486.27     1395.10    199.30 o 
   0   6  15      489.53      845.33    156.48 o 
   1   6  15      127.47      205.90    140.22 o 
   2   6  15      138.16       89.83    138.97 o 
   3   6  15      277.47      555.80    132.01 o 
   4   6  15        6.50     -309.82    103.27 o 
  -1   7  15       65.66      331.95    137.80 o 
   0   7  15      480.39      391.23    172.21 o 
   1   7  15      689.11      717.43    165.98 o 
   2   7  15      515.41      595.77    147.18 o 
   3   7  15      605.32      522.92    157.60 o 
   0   8  15     1784.47     1775.11    224.53 o 
   1   8  15     2562.72     2470.60    271.78 o 
   2   8  15     1985.88     2095.27    245.66 o 
   3   8  15     1350.72     1486.90    203.45 o 
   1   9  15     4254.12     4083.19    352.84 o 
   2   9  15     2988.48     2732.49    271.38 o 
   0   3  16     2091.55     2304.34    246.91 o 
   1   3  16     2481.42     2725.84    279.87 o 
   0   4  16      588.29      898.10    162.43 o 
   1   4  16      118.34      -38.56    134.10 o 
   2   4  16      271.33      375.18    141.59 o 
   0   5  16      215.26      351.43    140.58 o 
   1   5  16      614.45      530.81    189.96 o 
   2   5  16      540.45      257.46    139.45 o 
   1   6  16     1541.64      987.40    203.65 o 
   2   6  16     2060.97     1818.49    225.50 o 
                                                 
